# Supplementary material for: 2-[2-(1H-indol-3-yl)ethyl­iminiomethyl]-4-nitro­phenolate
Source: Acta Crystallogr Sect E Struct Rep Online. 2008 Apr 26;64(Pt 5):o913. doi: 10.1107/S1600536808011185 (PMC2961249; doi:10.1107/S1600536808011185)
Supplement: Supplementary file 1 [file e-64-0o913-sup1.cif]

##############################################################################
###                                                                        ###
###        Electronic paper (Acta Crystallographica Section E)             ###
###                                                                        ###
##############################################################################
#                                                                            #
# This CIF contains the data in a paper accepted for publication in Acta     #
# Crystallographica Section E. It conforms to the requirements of Notes      #
# for Authors for Section E, and has been peer reviewed under the auspices   #
# of the IUCr Commission on Journals.                                        #
#                                                                            #
# Full details of the Crystallographic Information File format               #
# are given in the paper "The Crystallographic Information File (CIF):       #
# a New Standard Archive File for Crystallography" by S. R. Hall, F. H.      #
# Allen and I. D. Brown [Acta Cryst. (1991), A47, 655-685].                  #
#                                                                            #
# The current version of the core CIF dictionary is obtainable from          #
# ftp://ftp.iucr.org/pub/cif_core.dic. The current version number is 2.4.    #
#                                                                            #
# Software is freely available for graphical display of the structure(s) in  #
# this CIF.  For information consult the CIF home page http://www.iucr.org/  #
# cif/home.html                                                              #
#                                                                            #
# This file may be used for bona fide research purposes within the           #
# scientific community so long as proper attribution is given to the journal # 
# article from which it was obtained.                                        #
#                                                                            #
##############################################################################
                                             
data_global
_audit_creation_method     SHELXL-97
_journal_date_recd_electronic     2008-01-07
_journal_date_accepted     2008-04-20
_journal_name_full     'Acta Crystallographica, Section E'
_journal_year     2008
_journal_volume     64
_journal_issue      5
_journal_page_first     o913
_journal_page_last     o913
_journal_paper_category     QO
_journal_coeditor_code     BV2090
_publ_contact_author
;
     Dr. Seik Weng Ng
     Department of Chemistry
     University of Malaya
     50603 Kuala Lumpur
     Malaysia
;
_publ_contact_author_email     seikweng@um.edu.my
_publ_contact_author_fax     '03 7967 4193'
_publ_contact_author_phone     '03 7967 6778'
_publ_section_title
;
2-[2-(1<i>H</i>-indol-3-yl)ethyliminiomethyl]-4-nitrophenolate
;
loop_
    _publ_author_name
    _publ_author_address
    'Ali, Hapipah M.'
;
     Department of Chemistry
     University of Malaya
     50603 Kuala Lumpur
     Malaysia
;
    'Mohamed Mustafa, M.I.'
;
     Department of Chemistry
     University of Malaya
     50603 Kuala Lumpur
     Malaysia
;
    'Rizal, M. Razali'
;
     Department of Chemistry
     University of Malaya
     50603 Kuala Lumpur
     Malaysia
;
    'Ng, Seik Weng'
;
     Department of Chemistry
     University of Malaya
     50603 Kuala Lumpur
     Malaysia
;
data_I
_audit_creation_method     SHELXL-97
_chemical_name_systematic
;
2-[2-(1<i>H</i>-indol-3-yl)ethyliminiomethyl]-4-nitrophenolate
;
_chemical_name_common     ?
_chemical_formula_moiety     'C17 H15 N3 O3'
_chemical_formula_sum     'C17 H15 N3 O3'
_chemical_formula_iupac     'C17 H15 N3 O3'
_chemical_formula_weight     309.32
_chemical_melting_point     ?
_symmetry_cell_setting     monoclinic
_symmetry_space_group_name_H-M     'C 2/c'
_symmetry_space_group_name_Hall     '-c 2yc'
loop_
    _symmetry_equiv_pos_as_xyz
    'x, y, z'
    '-x, y, -z+1/2'
    'x+1/2, y+1/2, z'
    '-x+1/2, y+1/2, -z+1/2'
    '-x, -y, -z'
    'x, -y, z-1/2'
    '-x+1/2, -y+1/2, -z'
    'x+1/2, -y+1/2, z-1/2'
_cell_length_a     14.5990(7)
_cell_length_b     9.5027(5)
_cell_length_c     21.5373(10)
_cell_angle_alpha     90.00
_cell_angle_beta     95.712(2)
_cell_angle_gamma     90.00
_cell_volume     2973.0(3)
_cell_formula_units_Z     8
_cell_measurement_reflns_used     2068
_cell_measurement_theta_min     5.122
_cell_measurement_theta_max     59.478
_cell_measurement_temperature     139(2)
_exptl_crystal_description     Irregular
_exptl_crystal_colour     Yellow
_exptl_crystal_size_max     0.51
_exptl_crystal_size_mid     0.30
_exptl_crystal_size_min     0.19
_exptl_crystal_density_diffrn     1.382
_exptl_crystal_density_meas     ?
_exptl_crystal_density_method     'not measured'
_exptl_crystal_F_000     1296
_exptl_absorpt_coefficient_mu     0.097
_exptl_absorpt_correction_type     none
_exptl_absorpt_process_details     ?
_exptl_absorpt_correction_T_min     ?
_exptl_absorpt_correction_T_max     ?
_diffrn_ambient_temperature     139(2)
_diffrn_radiation_type     MoK\a
_diffrn_radiation_wavelength     0.71073
_diffrn_radiation_source     'medium-focus sealed tube'
_diffrn_radiation_monochromator     graphite
_diffrn_measurement_device_type     'Bruker APEXII'
_diffrn_measurement_method     '\f and \w'
_diffrn_detector_area_resol_mean     ?
_diffrn_reflns_number     6383
_diffrn_reflns_av_R_equivalents     0.0227
_diffrn_reflns_av_sigmaI/netI     0.0380
_diffrn_reflns_theta_min     1.90
_diffrn_reflns_theta_max     27.49
_diffrn_reflns_theta_full     27.49
_diffrn_measured_fraction_theta_max     0.969
_diffrn_measured_fraction_theta_full     0.969
_diffrn_reflns_limit_h_min     -14
_diffrn_reflns_limit_h_max     18
_diffrn_reflns_limit_k_min     -12
_diffrn_reflns_limit_k_max     9
_diffrn_reflns_limit_l_min     -27
_diffrn_reflns_limit_l_max     26
_diffrn_standards_number     0
_diffrn_standards_interval_count     0
_diffrn_standards_interval_time     0
_diffrn_standards_decay_%     0
_reflns_number_total     3312
_reflns_number_gt     2403
_reflns_threshold_expression     I>2\s(I)
_refine_ls_structure_factor_coef     Fsqd
_refine_ls_matrix_type     full
_refine_ls_R_factor_all     0.0725
_refine_ls_R_factor_gt     0.0488
_refine_ls_wR_factor_gt     0.1363
_refine_ls_wR_factor_ref     0.1605
_refine_ls_goodness_of_fit_ref     1.060
_refine_ls_restrained_S_all     1.059
_refine_ls_number_reflns     3312
_refine_ls_number_parameters     216
_refine_ls_number_restraints     2
_refine_ls_hydrogen_treatment     mixed
_refine_ls_weighting_scheme     calc
_refine_ls_weighting_details
          'calc w=1/[\s^2^(Fo^2^)+(0.0911P)^2^+1.065P] where P=(Fo^2^+2Fc^2^)/3'
_atom_sites_solution_hydrogens     geom
_atom_sites_solution_primary     direct
_atom_sites_solution_secondary     difmap
_refine_ls_shift/su_max     0.001
_refine_ls_shift/su_mean     0.000
_refine_diff_density_max     1.183
_refine_diff_density_min     -0.273
_refine_ls_extinction_method     none
_refine_ls_extinction_coef     ?
loop_
    _atom_type_symbol
    _atom_type_description
    _atom_type_scat_dispersion_real
    _atom_type_scat_dispersion_imag
    _atom_type_scat_source
    'C' 'C' 0.0033 0.0016
                         'International Tables Vol C Tables 4.2.6.8 and 6.1.1.4'
    'H' 'H' 0.0000 0.0000
                         'International Tables Vol C Tables 4.2.6.8 and 6.1.1.4'
    'N' 'N' 0.0061 0.0033
                         'International Tables Vol C Tables 4.2.6.8 and 6.1.1.4'
    'O' 'O' 0.0106 0.0060
                         'International Tables Vol C Tables 4.2.6.8 and 6.1.1.4'
_computing_data_collection     'APEX2 (Bruker, 2005)'
_computing_cell_refinement     'SAINT (Bruker, 2005)'
_computing_data_reduction     'SAINT (Bruker, 2005)'
_computing_structure_solution     'SHELXS97 (Sheldrick, 2008)'
_computing_structure_refinement     'SHELXL97 (Sheldrick, 2008)'
_computing_molecular_graphics     'X-SEED (Barbour, 2001)'
_computing_publication_material     'publCIF (Westrip, 2008)'
loop_
    _atom_site_type_symbol
    _atom_site_label
    _atom_site_fract_x
    _atom_site_fract_y
    _atom_site_fract_z
    _atom_site_U_iso_or_equiv
    _atom_site_adp_type
    _atom_site_calc_flag
    _atom_site_refinement_flags
    _atom_site_occupancy
    _atom_site_disorder_assembly
    _atom_site_disorder_group
    O O1 0.60196(9) 0.52975(15) 0.49373(6) 0.0348(3) Uani d . 1 . .
    O O2 1.01389(10) 0.6546(2) 0.56727(9) 0.0596(5) Uani d . 1 . .
    O O3 0.95763(10) 0.75509(18) 0.64477(7) 0.0501(5) Uani d . 1 . .
    N N1 0.94781(11) 0.68697(19) 0.59563(8) 0.0377(4) Uani d . 1 . .
    N N2 0.53650(11) 0.61992(16) 0.59452(7) 0.0278(4) Uani d D 1 . .
    N N3 0.16678(11) 0.81046(17) 0.64386(8) 0.0308(4) Uani d D 1 . .
    C C1 0.68118(12) 0.56415(18) 0.51803(8) 0.0254(4) Uani d . 1 . .
    C C2 0.76150(13) 0.54714(19) 0.48512(8) 0.0286(4) Uani d . 1 . .
    H H2 0.7547 0.5085 0.4442 0.034 Uiso calc R 1 . .
    C C3 0.84661(13) 0.58457(19) 0.51059(9) 0.0283(4) Uani d . 1 . .
    H H3 0.8986 0.5705 0.4880 0.034 Uiso calc R 1 . .
    C C4 0.85759(12) 0.64418(19) 0.57044(9) 0.0273(4) Uani d . 1 . .
    C C5 0.78428(12) 0.66384(18) 0.60489(8) 0.0258(4) Uani d . 1 . .
    H H5 0.7935 0.7037 0.6455 0.031 Uiso calc R 1 . .
    C C6 0.69633(12) 0.62481(18) 0.57975(8) 0.0241(4) Uani d . 1 . .
    C C7 0.62047(12) 0.65009(18) 0.61477(8) 0.0258(4) Uani d . 1 . .
    H H7 0.6321 0.6911 0.6550 0.031 Uiso calc R 1 . .
    C C8 0.45617(12) 0.6528(2) 0.62664(9) 0.0285(4) Uani d . 1 . .
    H H8A 0.4761 0.6835 0.6698 0.034 Uiso calc R 1 . .
    H H8B 0.4177 0.5675 0.6288 0.034 Uiso calc R 1 . .
    C C9 0.39951(13) 0.7694(2) 0.59244(9) 0.0303(4) Uani d . 1 . .
    H H9A 0.4375 0.8556 0.5918 0.036 Uiso calc R 1 . .
    H H9B 0.3823 0.7402 0.5487 0.036 Uiso calc R 1 . .
    C C10 0.31404(12) 0.80148(19) 0.62293(8) 0.0253(4) Uani d . 1 . .
    C C11 0.22563(13) 0.77101(19) 0.60122(9) 0.0298(4) Uani d . 1 . .
    H H11 0.2072 0.7284 0.5621 0.036 Uiso calc R 1 . .
    C C12 0.21685(12) 0.86790(19) 0.69435(9) 0.0269(4) Uani d . 1 . .
    C C13 0.18875(15) 0.9262(2) 0.74883(10) 0.0391(5) Uani d . 1 . .
    H H13 0.1259 0.9262 0.7567 0.047 Uiso calc R 1 . .
    C C14 0.25584(18) 0.9837(3) 0.79057(10) 0.0482(6) Uani d . 1 . .
    H H14 0.2387 1.0238 0.8281 0.058 Uiso calc R 1 . .
    C C15 0.34794(18) 0.9848(2) 0.77940(10) 0.0467(6) Uani d . 1 . .
    H H15 0.3923 1.0267 0.8090 0.056 Uiso calc R 1 . .
    C C16 0.37574(14) 0.9260(2) 0.72603(9) 0.0349(5) Uani d . 1 . .
    H H16 0.4389 0.9265 0.7188 0.042 Uiso calc R 1 . .
    C C17 0.30999(12) 0.86553(18) 0.68270(8) 0.0240(4) Uani d . 1 . .
    H H2N 0.5301(16) 0.578(2) 0.5578(6) 0.047(7) Uiso d D 1 . .
    H H3N 0.1078(8) 0.790(3) 0.6400(11) 0.052(7) Uiso d D 1 . .
loop_
    _atom_site_aniso_label
    _atom_site_aniso_U_11
    _atom_site_aniso_U_22
    _atom_site_aniso_U_33
    _atom_site_aniso_U_12
    _atom_site_aniso_U_13
    _atom_site_aniso_U_23
    O1 0.0221(7) 0.0421(8) 0.0390(8) -0.0044(6) -0.0020(6) -0.0080(6)
    O2 0.0177(8) 0.0831(13) 0.0789(12) -0.0053(8) 0.0097(8) -0.0235(10)
    O3 0.0286(9) 0.0690(12) 0.0514(9) -0.0109(8) -0.0022(7) -0.0173(8)
    N1 0.0197(9) 0.0436(10) 0.0493(10) -0.0028(7) 0.0012(7) -0.0020(8)
    N2 0.0194(8) 0.0308(8) 0.0334(8) 0.0039(6) 0.0040(6) -0.0015(6)
    N3 0.0162(8) 0.0303(8) 0.0452(9) -0.0007(6) 0.0001(7) -0.0016(7)
    C1 0.0211(9) 0.0229(8) 0.0316(9) 0.0007(7) -0.0006(7) 0.0002(7)
    C2 0.0290(10) 0.0274(9) 0.0298(9) 0.0004(8) 0.0041(8) -0.0010(7)
    C3 0.0229(9) 0.0273(9) 0.0357(10) 0.0014(7) 0.0076(7) 0.0024(8)
    C4 0.0164(9) 0.0269(9) 0.0378(10) -0.0005(7) -0.0007(7) 0.0025(7)
    C5 0.0216(9) 0.0243(9) 0.0311(9) -0.0001(7) 0.0004(7) 0.0001(7)
    C6 0.0194(9) 0.0224(8) 0.0305(9) 0.0013(7) 0.0020(7) 0.0017(7)
    C7 0.0225(10) 0.0241(8) 0.0305(9) 0.0029(7) 0.0013(7) 0.0016(7)
    C8 0.0202(10) 0.0343(10) 0.0319(9) 0.0042(7) 0.0069(7) 0.0022(7)
    C9 0.0269(10) 0.0329(10) 0.0319(9) 0.0082(8) 0.0063(8) 0.0027(8)
    C10 0.0226(9) 0.0255(8) 0.0275(9) 0.0044(7) 0.0012(7) 0.0012(7)
    C11 0.0281(10) 0.0276(9) 0.0323(9) 0.0039(8) -0.0047(8) -0.0027(7)
    C12 0.0209(9) 0.0258(9) 0.0341(9) 0.0029(7) 0.0031(7) 0.0033(7)
    C13 0.0362(12) 0.0413(11) 0.0422(11) 0.0092(9) 0.0162(9) 0.0023(9)
    C14 0.0619(16) 0.0498(13) 0.0336(11) 0.0158(12) 0.0087(11) -0.0085(10)
    C15 0.0499(14) 0.0478(13) 0.0388(11) 0.0072(11) -0.0129(10) -0.0144(10)
    C16 0.0262(10) 0.0361(10) 0.0406(11) 0.0029(8) -0.0063(8) -0.0047(8)
    C17 0.0190(9) 0.0239(8) 0.0286(9) 0.0034(7) 0.0005(7) 0.0006(7)
_geom_special_details
;
 All esds (except the esd in the dihedral angle between two l.s. planes)
 are estimated using the full covariance matrix.  The cell esds are taken
 into account individually in the estimation of esds in distances, angles
 and torsion angles; correlations between esds in cell parameters are only
 used when they are defined by crystal symmetry.  An approximate (isotropic)
 treatment of cell esds is used for estimating esds involving l.s. planes.
;
loop_
    _geom_bond_atom_site_label_1
    _geom_bond_atom_site_label_2
    _geom_bond_site_symmetry_2
    _geom_bond_distance
    _geom_bond_publ_flag
    O1 C1 . 1.264(2) ?
    O2 N1 . 1.231(2) ?
    O3 N1 . 1.237(2) ?
    N1 C4 . 1.433(2) ?
    N2 C7 . 1.292(2) ?
    N2 C8 . 1.454(2) ?
    N2 H2N . 0.883(10) ?
    N3 C12 . 1.363(3) ?
    N3 C11 . 1.371(2) ?
    N3 H3N . 0.879(10) ?
    C1 C2 . 1.439(2) ?
    C1 C6 . 1.446(3) ?
    C2 C3 . 1.355(3) ?
    C2 H2 . 0.9500 ?
    C3 C4 . 1.402(3) ?
    C3 H3 . 0.9500 ?
    C4 C5 . 1.375(2) ?
    C5 C6 . 1.393(3) ?
    C5 H5 . 0.9500 ?
    C6 C7 . 1.421(2) ?
    C7 H7 . 0.9500 ?
    C8 C9 . 1.527(3) ?
    C8 H8A . 0.9900 ?
    C8 H8B . 0.9900 ?
    C9 C10 . 1.498(2) ?
    C9 H9A . 0.9900 ?
    C9 H9B . 0.9900 ?
    C10 C11 . 1.359(3) ?
    C10 C17 . 1.430(2) ?
    C11 H11 . 0.9500 ?
    C12 C13 . 1.396(3) ?
    C12 C17 . 1.407(2) ?
    C13 C14 . 1.375(3) ?
    C13 H13 . 0.9500 ?
    C14 C15 . 1.389(4) ?
    C14 H14 . 0.9500 ?
    C15 C16 . 1.375(3) ?
    C15 H15 . 0.9500 ?
    C16 C17 . 1.394(3) ?
    C16 H16 . 0.9500 ?
loop_
    _geom_angle_atom_site_label_1
    _geom_angle_atom_site_label_2
    _geom_angle_atom_site_label_3
    _geom_angle_site_symmetry_1
    _geom_angle_site_symmetry_3
    _geom_angle
    _geom_angle_publ_flag
    O2 N1 O3 . . 121.71(18) ?
    O2 N1 C4 . . 118.51(17) ?
    O3 N1 C4 . . 119.78(16) ?
    C7 N2 C8 . . 125.09(16) ?
    C7 N2 H2N . . 114.5(16) ?
    C8 N2 H2N . . 120.4(16) ?
    C12 N3 C11 . . 108.79(15) ?
    C12 N3 H3N . . 127.4(16) ?
    C11 N3 H3N . . 123.3(16) ?
    O1 C1 C2 . . 121.60(16) ?
    O1 C1 C6 . . 122.27(16) ?
    C2 C1 C6 . . 116.12(16) ?
    C3 C2 C1 . . 122.05(17) ?
    C3 C2 H2 . . 119.0 ?
    C1 C2 H2 . . 119.0 ?
    C2 C3 C4 . . 119.64(16) ?
    C2 C3 H3 . . 120.2 ?
    C4 C3 H3 . . 120.2 ?
    C5 C4 C3 . . 121.81(17) ?
    C5 C4 N1 . . 119.53(17) ?
    C3 C4 N1 . . 118.65(16) ?
    C4 C5 C6 . . 119.41(17) ?
    C4 C5 H5 . . 120.3 ?
    C6 C5 H5 . . 120.3 ?
    C5 C6 C7 . . 119.05(16) ?
    C5 C6 C1 . . 120.95(16) ?
    C7 C6 C1 . . 119.97(16) ?
    N2 C7 C6 . . 123.14(17) ?
    N2 C7 H7 . . 118.4 ?
    C6 C7 H7 . . 118.4 ?
    N2 C8 C9 . . 110.52(14) ?
    N2 C8 H8A . . 109.5 ?
    C9 C8 H8A . . 109.5 ?
    N2 C8 H8B . . 109.5 ?
    C9 C8 H8B . . 109.5 ?
    H8A C8 H8B . . 108.1 ?
    C10 C9 C8 . . 111.78(14) ?
    C10 C9 H9A . . 109.3 ?
    C8 C9 H9A . . 109.3 ?
    C10 C9 H9B . . 109.3 ?
    C8 C9 H9B . . 109.3 ?
    H9A C9 H9B . . 107.9 ?
    C11 C10 C17 . . 106.10(15) ?
    C11 C10 C9 . . 127.56(17) ?
    C17 C10 C9 . . 126.29(17) ?
    C10 C11 N3 . . 110.38(16) ?
    C10 C11 H11 . . 124.8 ?
    N3 C11 H11 . . 124.8 ?
    N3 C12 C13 . . 130.60(18) ?
    N3 C12 C17 . . 107.60(15) ?
    C13 C12 C17 . . 121.76(19) ?
    C14 C13 C12 . . 117.22(19) ?
    C14 C13 H13 . . 121.4 ?
    C12 C13 H13 . . 121.4 ?
    C13 C14 C15 . . 121.91(19) ?
    C13 C14 H14 . . 119.0 ?
    C15 C14 H14 . . 119.0 ?
    C16 C15 C14 . . 120.9(2) ?
    C16 C15 H15 . . 119.6 ?
    C14 C15 H15 . . 119.6 ?
    C15 C16 C17 . . 119.08(19) ?
    C15 C16 H16 . . 120.5 ?
    C17 C16 H16 . . 120.5 ?
    C16 C17 C12 . . 119.15(17) ?
    C16 C17 C10 . . 133.65(16) ?
    C12 C17 C10 . . 107.12(16) ?
loop_
    _geom_torsion_atom_site_label_1
    _geom_torsion_atom_site_label_2
    _geom_torsion_atom_site_label_3
    _geom_torsion_atom_site_label_4
    _geom_torsion_site_symmetry_1
    _geom_torsion_site_symmetry_2
    _geom_torsion_site_symmetry_3
    _geom_torsion_site_symmetry_4
    _geom_torsion
    _geom_torsion_publ_flag
    O1 C1 C2 C3 . . . . 179.54(17) ?
    C6 C1 C2 C3 . . . . 0.6(3) ?
    C1 C2 C3 C4 . . . . -1.2(3) ?
    C2 C3 C4 C5 . . . . 1.2(3) ?
    C2 C3 C4 N1 . . . . -178.08(17) ?
    O2 N1 C4 C5 . . . . 172.08(18) ?
    O3 N1 C4 C5 . . . . -8.1(3) ?
    O2 N1 C4 C3 . . . . -8.7(3) ?
    O3 N1 C4 C3 . . . . 171.20(18) ?
    C3 C4 C5 C6 . . . . -0.5(3) ?
    N1 C4 C5 C6 . . . . 178.68(16) ?
    C4 C5 C6 C7 . . . . -177.79(16) ?
    C4 C5 C6 C1 . . . . -0.1(3) ?
    O1 C1 C6 C5 . . . . -178.92(17) ?
    C2 C1 C6 C5 . . . . 0.1(2) ?
    O1 C1 C6 C7 . . . . -1.2(3) ?
    C2 C1 C6 C7 . . . . 177.77(16) ?
    C8 N2 C7 C6 . . . . -175.39(16) ?
    C5 C6 C7 N2 . . . . 178.55(16) ?
    C1 C6 C7 N2 . . . . 0.8(3) ?
    C7 N2 C8 C9 . . . . 109.1(2) ?
    N2 C8 C9 C10 . . . . 177.58(15) ?
    C8 C9 C10 C11 . . . . -108.7(2) ?
    C8 C9 C10 C17 . . . . 68.3(2) ?
    C17 C10 C11 N3 . . . . -0.7(2) ?
    C9 C10 C11 N3 . . . . 176.80(17) ?
    C12 N3 C11 C10 . . . . 0.1(2) ?
    C11 N3 C12 C13 . . . . 178.3(2) ?
    C11 N3 C12 C17 . . . . 0.5(2) ?
    N3 C12 C13 C14 . . . . -176.5(2) ?
    C17 C12 C13 C14 . . . . 1.0(3) ?
    C12 C13 C14 C15 . . . . 0.2(3) ?
    C13 C14 C15 C16 . . . . -0.9(4) ?
    C14 C15 C16 C17 . . . . 0.4(3) ?
    C15 C16 C17 C12 . . . . 0.8(3) ?
    C15 C16 C17 C10 . . . . 177.4(2) ?
    N3 C12 C17 C16 . . . . 176.45(17) ?
    C13 C12 C17 C16 . . . . -1.5(3) ?
    N3 C12 C17 C10 . . . . -0.9(2) ?
    C13 C12 C17 C10 . . . . -178.93(18) ?
    C11 C10 C17 C16 . . . . -175.9(2) ?
    C9 C10 C17 C16 . . . . 6.6(3) ?
    C11 C10 C17 C12 . . . . 1.0(2) ?
    C9 C10 C17 C12 . . . . -176.53(17) ?
loop_
    _geom_hbond_atom_site_label_D
    _geom_hbond_atom_site_label_H
    _geom_hbond_atom_site_label_A
    _geom_hbond_site_symmetry_A
    _geom_hbond_distance_DH
    _geom_hbond_distance_HA
    _geom_hbond_distance_DA
    _geom_hbond_angle_DHA
    _geom_hbond_publ_flag
    N2 H2n O1 . 0.880(10)
                        1.87(2) 2.602(2) 139(2) y
    N3 H3n O2 1_455 0.880(10)
                            2.36(2) 3.027(2) 133(2) y
    N3 H3n O3 1_455 0.880(10)
                            2.230(10)
                                    3.100(2) 171(2) y
