# Supplementary material for: 2-[2-(1H-indol-3-yl)ethyl­iminiomethyl]-4-nitro­phenolate
Source: Acta Crystallogr Sect E Struct Rep Online. 2008 Apr 26;64(Pt 5):o913. doi: 10.1107/S1600536808011185 (PMC2961249; doi:10.1107/S1600536808011185)
Supplement: Supplementary file 2 [file e-64-0o913-Isup2.hkl]

# 
# h,k,l, Fc-squared, Fo-squared, sigma(Fo-squared) and status flag 
# 
data_I
_shelx_title '  C2/c' 
_shelx_refln_list_code          4 
_shelx_F_calc_maximum      408.59 
_exptl_crystal_F_000      1296.00 
_reflns_d_resolution_high  0.7698 
 
loop_ 
 _symmetry_equiv_pos_as_xyz 
 'x, y, z' 
 '-x, y, -z+1/2' 
 'x+1/2, y+1/2, z' 
 '-x+1/2, y+1/2, -z+1/2' 
 '-x, -y, -z' 
 'x, -y, z-1/2' 
 '-x+1/2, -y+1/2, -z' 
 'x+1/2, -y+1/2, z-1/2' 
 
_cell_length_a    14.5990 
_cell_length_b     9.5027 
_cell_length_c    21.5373 
_cell_angle_alpha  90.000 
_cell_angle_beta   95.712 
_cell_angle_gamma  90.000 
 
_shelx_F_squared_multiplier     1.000 
 
loop_ 
 _refln_index_h 
 _refln_index_k 
 _refln_index_l 
 _refln_F_squared_calc 
 _refln_F_squared_meas 
 _refln_F_squared_sigma 
 _refln_observed_status 
   2   0   0    23456.50    20586.72    394.70 o 
   4   0   0      257.23      331.84      8.30 o 
   6   0   0     2922.27     3401.05     49.06 o 
   8   0   0      504.67      564.49     18.59 o 
  10   0   0       41.59       16.17     11.73 o 
  12   0   0     2555.49     2426.40     85.66 o 
   3   1   0      415.44      491.27      8.61 o 
   5   1   0        0.53        3.97      2.84 o 
   7   1   0     4439.54     4688.08     67.88 o 
   9   1   0        0.01        4.03      5.02 o 
  11   1   0     1387.30     1409.89     32.00 o 
  13   1   0     2997.34     2807.07     93.48 o 
   0   2   0     2544.36     2325.64     47.93 o 
   2   2   0    12175.00    12080.47    165.36 o 
   4   2   0     3476.54     3326.16     47.75 o 
   6   2   0     1021.87     1021.43     16.12 o 
   8   2   0     3576.76     4064.42     59.17 o 
  10   2   0       16.86       11.81      5.60 o 
  12   2   0     1490.03     1458.18     58.29 o 
  14   2   0       33.38       28.26     18.84 o 
   1   3   0      636.44      776.63     14.54 o 
   3   3   0      534.77      495.15     11.74 o 
   5   3   0       46.46       56.39      6.13 o 
   7   3   0      133.27      107.34     12.06 o 
   9   3   0      337.53      364.30     11.28 o 
  11   3   0     2698.50     2714.85     59.20 o 
  13   3   0       23.71       33.06     16.71 o 
  15   3   0      555.80      492.28     38.03 o 
  17   3   0       37.95       20.26     21.86 o 
   0   4   0     3148.88     3444.14     72.31 o 
   2   4   0      208.01      149.23      6.83 o 
   4   4   0      302.01      278.66     21.15 o 
   6   4   0     7851.15     7752.10    205.27 o 
   8   4   0      934.02     1168.32     44.96 o 
  10   4   0      146.92      100.23     18.84 o 
  12   4   0     1736.60     1603.56     62.20 o 
  14   4   0      437.48      477.89     36.08 o 
  16   4   0       94.08       86.73     23.28 o 
   1   5   0      639.34      627.85     17.16 o 
   3   5   0      249.97      153.85     11.73 o 
   5   5   0     3427.57     3493.95     57.96 o 
   7   5   0     2395.10     2512.59     78.73 o 
   9   5   0       31.36       29.68     14.93 o 
  11   5   0        7.97      -11.73     14.93 o 
  13   5   0      564.56      624.68     38.03 o 
  15   5   0       92.46       66.82     22.93 o 
  17   5   0       10.02        0.89     21.50 o 
   0   6   0     1151.12     1272.82     50.65 o 
   2   6   0        0.57        4.17      6.45 o 
   4   6   0      297.58      299.89     13.41 o 
   6   6   0       10.19       14.57     14.22 o 
   8   6   0      100.30      138.09     19.02 o 
  10   6   0       33.92       30.21     15.64 o 
  12   6   0       25.57       17.77     17.77 o 
  14   6   0      172.28      154.44     26.30 o 
  16   6   0        0.11       -4.98     19.90 o 
   1   7   0      280.57      245.95     16.62 o 
   3   7   0      272.29      273.96     15.68 o 
   5   7   0     1767.22     1739.12     42.08 o 
   7   7   0       91.35       75.18     18.48 o 
   9   7   0      214.55      235.83     25.24 o 
  11   7   0      300.21      287.55     29.15 o 
  13   7   0      549.36      523.38     39.63 o 
  15   7   0       22.99       38.74     22.57 o 
   0   8   0       59.34       89.39     19.02 o 
   2   8   0      101.63      153.15     18.13 o 
   4   8   0      315.83      363.97     31.63 o 
   6   8   0      271.49      239.03     26.66 o 
   8   8   0      150.07      155.50     22.75 o 
  10   8   0       38.42       40.52     19.37 o 
  12   8   0      801.74      861.23     49.41 o 
  14   8   0       53.40       57.40     23.81 o 
   1   9   0        0.86        2.40     11.12 o 
   3   9   0      189.61      218.83     20.44 o 
   5   9   0      368.44      356.86     32.17 o 
   7   9   0      267.83      256.98     29.50 o 
   9   9   0      342.55      365.75     32.88 o 
  11   9   0      783.38      715.85     46.56 o 
   0  10   0      849.76      825.33     49.23 o 
   2  10   0       11.54       34.86     13.93 o 
   4  10   0       37.19       29.21     14.52 o 
   6  10   0      209.56      215.72     21.60 o 
   8  10   0      177.12      226.59     30.39 o 
  10  10   0       66.56       71.80     22.04 o 
   1  11   0      127.31      135.73     19.09 o 
   3  11   0        4.36       -3.60     14.31 o 
   5  11   0       50.16       69.38     17.38 o 
   7  11   0      181.56      211.52     24.88 o 
   0  12   0       44.72       43.90     24.88 o 
   2  12   0       84.14       89.51     19.22 o 
   4  12   0      141.16      126.70     20.66 o 
 -13   1   1        5.34       -2.88     10.32 o 
 -11   1   1     1660.68     1501.59     33.22 o 
  -9   1   1      540.08      658.14     17.98 o 
  -7   1   1       20.48       24.95      5.13 o 
  -5   1   1     6721.34     6629.19     68.02 o 
  -3   1   1     3854.19     3931.98     44.28 o 
  -1   1   1     1288.33     1113.76     32.52 o 
   3   1   1     1126.72     1026.79     16.51 o 
   5   1   1     2749.72     2866.41     31.53 o 
   7   1   1     1533.03     1564.11     28.45 o 
   9   1   1     1406.28     1433.21     95.17 o 
  11   1   1      524.07      528.54     33.94 o 
  13   1   1     6008.25     5331.57    156.21 o 
 -14   2   1      446.79      407.87     33.59 o 
 -12   2   1    11766.22    10944.20    198.07 o 
 -10   2   1      596.58      658.48     16.23 o 
  -8   2   1      871.25      939.67     18.23 o 
  -6   2   1     1222.07     1397.02     20.62 o 
  -4   2   1      330.77      343.91      7.53 o 
  -2   2   1    18280.57    18547.79    253.75 o 
   0   2   1      589.34      821.92     15.90 o 
   2   2   1    25114.00    25178.19    391.28 o 
   4   2   1     3519.60     3638.32     51.41 o 
   6   2   1       38.89       62.72      5.82 o 
   8   2   1      295.16      285.95     21.15 o 
  10   2   1      763.99      838.66     38.57 o 
  12   2   1     3950.65     3689.80    114.10 o 
  14   2   1      162.17      156.21     23.10 o 
  16   2   1       11.28       18.31     19.02 o 
 -17   3   1      175.47      134.89     27.37 o 
 -15   3   1       43.42       57.76     20.44 o 
 -13   3   1     1855.70     1889.15     69.31 o 
 -11   3   1     1270.49     1355.22     26.11 o 
  -9   3   1      209.27      255.12      9.69 o 
  -7   3   1      413.77      385.88     17.52 o 
  -5   3   1     2552.33     2526.18     44.92 o 
  -3   3   1     1446.64     1535.68     25.96 o 
  -1   3   1     8493.05     9321.75    158.39 o 
   1   3   1    57944.26    59178.27    810.66 o 
   3   3   1       95.65       86.21      4.00 o 
   5   3   1     2064.64     2103.66     63.80 o 
   7   3   1      388.96      345.31     22.21 o 
   9   3   1      935.80      984.09     26.26 o 
  11   3   1     1000.07      963.07     28.52 o 
  13   3   1      120.22      116.76     22.39 o 
  15   3   1       24.16        7.82     19.37 o 
  17   3   1        3.87       14.40     20.08 o 
 -16   4   1       18.23        8.53     19.90 o 
 -14   4   1       12.10       17.95     17.95 o 
 -12   4   1     1046.13     1065.07     47.98 o 
 -10   4   1      270.24      265.07     12.22 o 
  -8   4   1      645.47      645.30     16.88 o 
  -6   4   1      283.79      285.24     24.17 o 
  -4   4   1      112.70       77.82      9.18 o 
  -2   4   1     3648.41     3539.24     61.55 o 
   0   4   1     3819.92     3907.69     57.33 o 
   2   4   1      210.96      197.86      8.62 o 
   4   4   1       31.98       29.15     10.84 o 
   6   4   1     1624.11     1755.51     57.40 o 
   8   4   1      756.54      807.02     36.61 o 
  10   4   1        3.24       15.46     14.40 o 
  12   4   1      715.79      704.83     40.16 o 
  14   4   1      290.34      327.71     31.81 o 
  16   4   1      703.74      690.26     45.67 o 
 -17   5   1       23.96       31.28     23.10 o 
 -15   5   1       92.96      152.66     25.24 o 
 -13   5   1        9.95       -0.36     16.53 o 
 -11   5   1      156.93      185.54     22.93 o 
  -9   5   1      407.83      432.03     29.50 o 
  -7   5   1       73.90       70.02      6.20 o 
  -5   5   1     1706.35     1866.94     63.80 o 
  -3   5   1      365.60      330.02     22.21 o 
  -1   5   1      621.79      609.89     14.48 o 
   1   5   1       59.17       65.77      7.86 o 
   3   5   1      308.34      361.79     13.61 o 
   5   5   1       32.60       30.57     12.08 o 
   7   5   1     2292.02     2128.54     69.84 o 
   9   5   1      784.73      755.66     38.21 o 
  11   5   1      271.11      283.82     27.19 o 
  13   5   1     5361.69     5048.11    152.13 o 
  15   5   1       67.68       59.18     23.28 o 
  17   5   1        6.92       -6.93     21.86 o 
 -16   6   1       12.81       31.46     22.39 o 
 -14   6   1      202.37      226.24     28.08 o 
 -12   6   1      148.52      147.33     23.10 o 
 -10   6   1      833.29      800.62     41.23 o 
  -8   6   1       31.95       33.59     14.22 o 
  -6   6   1      853.25      849.99     18.22 o 
  -4   6   1      120.64      147.87     10.63 o 
  -2   6   1       90.82      100.25      8.25 o 
   0   6   1     3478.98     3590.05     78.54 o 
   2   6   1      120.49      133.82     11.20 o 
   4   6   1      255.20      264.70     25.24 o 
   6   6   1     2658.88     2901.44     96.15 o 
   8   6   1      499.02      457.80     30.21 o 
  10   6   1       20.20       -3.38     14.04 o 
  12   6   1       46.28       32.34     20.44 o 
  14   6   1      238.38      263.38     29.32 o 
  16   6   1       13.27       30.57     22.93 o 
 -15   7   1        1.17      -24.35     19.02 o 
 -13   7   1       47.50       68.07     21.50 o 
 -11   7   1      164.18      224.28     26.30 o 
  -9   7   1      132.47      119.07     20.44 o 
  -7   7   1     3075.06     3135.67    104.50 o 
  -5   7   1      238.40      252.73     13.35 o 
  -3   7   1       93.31       87.87     19.10 o 
  -1   7   1      869.24      903.26     31.35 o 
   1   7   1      338.53      353.06     20.76 o 
   3   7   1        7.44       20.25      8.19 o 
   5   7   1      205.82      233.11     12.44 o 
   7   7   1     2732.00     2792.32     96.50 o 
   9   7   1       50.12       40.34     17.77 o 
  11   7   1       44.79       28.97     19.37 o 
  13   7   1        0.22       15.64     19.37 o 
  15   7   1       10.30        6.22     18.84 o 
 -14   8   1       71.42       70.02     24.17 o 
 -12   8   1      466.84      460.29     37.68 o 
 -10   8   1       26.35       33.23     18.13 o 
  -8   8   1       33.79       32.34     16.17 o 
  -6   8   1      429.32      442.52     32.88 o 
  -4   8   1      161.32      123.80     15.79 o 
  -2   8   1        2.38      -15.69     10.46 o 
   0   8   1      895.14      927.05     33.18 o 
   2   8   1      149.24      130.35     19.10 o 
   4   8   1       46.51       54.38     17.24 o 
   6   8   1      525.94      475.58     36.61 o 
   8   8   1        1.07       -1.42     14.40 o 
  10   8   1       17.44       23.99     17.42 o 
  12   8   1       27.63       79.26     22.75 o 
  14   8   1       25.19       14.75     21.33 o 
 -11   9   1       26.86       42.12     20.97 o 
  -9   9   1      431.43      479.13     36.61 o 
  -7   9   1      132.76      145.91     24.17 o 
  -5   9   1      171.45      218.18     20.42 o 
  -3   9   1      186.80      156.70     16.99 o 
  -1   9   1       31.19       28.82     12.88 o 
   1   9   1      596.90      620.12     29.41 o 
   3   9   1       32.06       10.88     12.11 o 
   5   9   1       24.07       34.48     19.02 o 
   7   9   1      105.71      104.32     22.04 o 
   9   9   1      284.44      326.83     32.17 o 
  11   9   1      325.18      303.72     31.81 o 
 -10  10   1        1.29       36.61     20.79 o 
  -8  10   1        3.91        1.78     18.66 o 
  -6  10   1       61.85       55.20     21.33 o 
  -4  10   1      578.29      543.40     59.45 o 
  -2  10   1       79.17       78.07     15.85 o 
   0  10   1      136.44      129.60     18.14 o 
   2  10   1     1114.25     1170.40     42.53 o 
   4  10   1       29.30       38.75     15.03 o 
   6  10   1      365.64      304.25     31.99 o 
   8  10   1        0.03        6.22     19.37 o 
  10  10   1        6.81        8.00     20.62 o 
  -7  11   1        7.30       -0.35     15.53 o 
  -5  11   1        3.37       -3.16     14.30 o 
  -3  11   1      274.47      272.41     23.13 o 
  -1  11   1      183.00      147.85     19.90 o 
   1  11   1      139.96      134.64     19.17 o 
   3  11   1       36.32       26.37     15.71 o 
   5  11   1     1230.10     1234.55     47.55 o 
   7  11   1      120.64      128.00     49.41 o 
  -4  12   1       45.03       72.59     19.04 o 
  -2  12   1       22.33       17.95     18.93 o 
   0  12   1        1.78        5.97     16.33 o 
   2  12   1       26.28       44.15     16.77 o 
   4  12   1       58.23       36.93     39.19 o 
 -14   0   2     1173.28     1186.10     54.20 o 
 -12   0   2     1028.56     1260.21     54.20 o 
 -10   0   2     1758.38     1943.89     69.13 o 
  -8   0   2      520.51      634.63     29.86 o 
  -6   0   2     3157.77     3084.02     52.81 o 
  -4   0   2    12565.56    12356.02    192.59 o 
  -2   0   2      624.37      439.14     13.86 o 
   0   0   2    12963.46       -0.83      0.56 o 
   2   0   2    18731.87    20767.96    374.09 o 
   4   0   2    11529.07    11956.25    180.79 o 
   6   0   2      617.66      600.03     15.52 o 
   8   0   2      918.43     1087.96     29.72 o 
  10   0   2      148.94      131.87     19.90 o 
 -15   1   2      168.66      158.96     15.83 o 
 -13   1   2     3463.13     3152.42     76.42 o 
 -11   1   2     2389.42     2285.71     45.34 o 
  -9   1   2      302.82      313.67     13.06 o 
  -7   1   2     2012.52     2586.20     31.56 o 
  -5   1   2    12437.85    13135.97    143.70 o 
  -3   1   2      882.95      828.87     12.60 o 
  -1   1   2    31706.50    30614.78   1215.40 o 
   1   1   2     4487.91     4260.94     67.51 o 
   3   1   2     2702.68     2436.35     40.14 o 
   5   1   2      600.18      550.71     10.61 o 
   7   1   2     1903.59     1901.18     42.98 o 
   9   1   2      831.13      901.89     26.49 o 
  11   1   2        4.30       -4.62     14.57 o 
  13   1   2      282.57      307.63     29.50 o 
 -14   2   2     1958.57     1866.45     51.28 o 
 -12   2   2      481.27      514.24     21.43 o 
 -10   2   2       64.58       79.11      8.55 o 
  -8   2   2       35.28       55.47      5.68 o 
  -6   2   2     2664.12     2750.37     36.59 o 
  -4   2   2     3404.98     3516.93     51.43 o 
  -2   2   2     6322.28     7088.95     98.15 o 
   0   2   2      691.30      488.83     12.59 o 
   2   2   2     2702.99     2541.54     43.77 o 
   4   2   2     5786.05     5296.55     74.86 o 
   6   2   2     5989.30     6236.35    121.26 o 
   8   2   2     1162.68     1003.09     44.07 o 
  10   2   2      171.48      246.08     15.36 o 
  12   2   2       16.32       24.53     17.24 o 
  14   2   2       14.86       -6.75     17.59 o 
  16   2   2        0.33      -23.81     19.73 o 
 -15   3   2        2.48       -5.86     17.24 o 
 -13   3   2     1171.46     1148.77     29.29 o 
 -11   3   2       21.83       20.01      6.77 o 
  -9   3   2     1244.71     1333.77     24.25 o 
  -7   3   2      413.63      486.32     16.40 o 
  -5   3   2       50.86       83.50      9.84 o 
  -3   3   2        9.72       23.49      4.15 o 
  -1   3   2    16194.17    16602.99    260.21 o 
   1   3   2   106751.67   109568.51   1710.22 o 
   3   3   2     3021.88     3032.60     63.52 o 
   5   3   2     2198.85     2455.37     72.86 o 
   7   3   2     1368.68     1644.33     35.76 o 
   9   3   2        3.83       -2.91      9.42 o 
  11   3   2        2.84        2.03     12.44 o 
  13   3   2        0.07      -23.46     16.17 o 
  15   3   2      273.90      307.28     31.81 o 
  17   3   2      135.75      146.97     29.50 o 
 -16   4   2       36.84       42.30     20.62 o 
 -14   4   2       21.61       26.66     17.59 o 
 -12   4   2     1976.76     1838.00     74.32 o 
 -10   4   2      651.81      737.50     20.46 o 
  -8   4   2      317.25      289.42     16.78 o 
  -6   4   2     4993.02     4932.59    100.45 o 
  -4   4   2     5376.52     4996.85     83.40 o 
  -2   4   2     3040.29     3038.56     53.68 o 
   0   4   2      343.12      269.61     10.48 o 
   2   4   2        1.51       10.74      5.01 o 
   4   4   2     1800.99     1990.10     66.11 o 
   6   4   2      671.34      634.10     30.03 o 
   8   4   2        8.80       35.19     14.57 o 
  10   4   2     3610.66     3321.75    103.25 o 
  12   4   2     1335.11     1405.05     58.65 o 
  14   4   2      426.00      550.22     39.99 o 
  16   4   2        0.98       30.92     21.15 o 
 -17   5   2      380.62      455.14     39.10 o 
 -15   5   2      143.24      121.56     23.28 o 
 -13   5   2      757.80      801.51     42.47 o 
 -11   5   2      448.49      418.09     23.01 o 
  -9   5   2      150.94      136.03      8.58 o 
  -7   5   2      131.66      160.77     11.67 o 
  -5   5   2      731.48      578.03     64.51 o 
  -3   5   2      853.68      763.44     24.46 o 
  -1   5   2      271.95      318.40     12.96 o 
   1   5   2      387.15      331.50     17.33 o 
   3   5   2     1355.40     1298.70     31.69 o 
   5   5   2        0.14       11.20     11.37 o 
   7   5   2       59.54       98.46     17.42 o 
   9   5   2      758.87      838.48     42.47 o 
  11   5   2       74.22       47.45     19.19 o 
  13   5   2      253.83      335.36     31.63 o 
  15   5   2       47.77      -23.99     18.13 o 
  17   5   2        2.17        9.95     22.93 o 
 -16   6   2       84.43       38.92     23.99 o 
 -14   6   2       97.56       98.10     22.39 o 
 -12   6   2       11.06       20.97     16.17 o 
 -10   6   2      292.48      320.07     25.77 o 
  -8   6   2      316.44      344.91     13.85 o 
  -6   6   2     2726.44     2771.67     59.51 o 
  -4   6   2      133.02      151.77     18.13 o 
  -2   6   2     2625.25     2772.11     51.34 o 
   0   6   2       16.36       13.31      9.08 o 
   2   6   2      628.64      702.06     22.71 o 
   4   6   2      325.51      328.16     13.62 o 
   6   6   2     1248.14     1419.97     58.11 o 
   8   6   2        5.01       15.11     14.75 o 
  10   6   2      267.94      307.99     28.79 o 
  12   6   2     1355.87     1257.72     58.47 o 
  14   6   2       57.72       44.25     22.04 o 
  16   6   2      176.37      145.73     29.50 o 
 -15   7   2        5.65       17.42     19.73 o 
 -13   7   2      698.38      670.36     42.30 o 
 -11   7   2      653.96      605.31     38.03 o 
  -9   7   2      291.84      269.78     25.24 o 
  -7   7   2      161.56      148.72      9.92 o 
  -5   7   2       86.84       72.31      9.07 o 
  -3   7   2      546.51      518.97     35.90 o 
  -1   7   2       76.38      100.19     12.88 o 
   1   7   2       11.35        9.87     12.08 o 
   3   7   2      107.66       96.51     10.06 o 
   5   7   2      163.28      164.03     21.68 o 
   7   7   2        0.07       10.84     15.11 o 
   9   7   2       93.03       53.85     19.37 o 
  11   7   2       36.27       28.97     19.37 o 
  13   7   2      390.79      425.81     37.14 o 
  15   7   2      105.68      110.36     26.84 o 
 -14   8   2      116.04      104.32     26.30 o 
 -12   8   2      220.12      291.46     29.86 o 
 -10   8   2      789.42      937.29     47.45 o 
  -8   8   2       77.11       47.63     17.06 o 
  -6   8   2      966.98      986.87     49.05 o 
  -4   8   2      359.60      309.69     35.54 o 
  -2   8   2      647.38      717.95     29.57 o 
   0   8   2      210.57      183.35     16.38 o 
   2   8   2      207.67      212.20     17.95 o 
   4   8   2      300.27      248.10     26.66 o 
   6   8   2      718.95      676.04     41.05 o 
  10   8   2       65.62       73.58     21.68 o 
  12   8   2      102.32      112.85     23.99 o 
  14   8   2      101.82       60.42     25.24 o 
 -11   9   2        2.57       -0.36     17.59 o 
  -9   9   2        1.29        3.73     14.93 o 
  -7   9   2        9.14       25.24     16.53 o 
  -5   9   2     1100.30     1153.00     40.59 o 
  -3   9   2        3.39       -1.76     11.87 o 
  -1   9   2       83.88       91.88     26.48 o 
   1   9   2        0.04       -4.84     11.43 o 
   3   9   2        0.25        8.18     29.23 o 
   5   9   2        5.16        1.07     16.88 o 
   7   9   2      132.42      131.51     25.06 o 
   9   9   2       43.78       60.60     21.68 o 
  11   9   2      404.84      472.02     39.81 o 
 -10  10   2       30.00       14.04     19.19 o 
  -8  10   2        0.20       -1.42     17.42 o 
  -6  10   2       68.46       63.57     16.14 o 
  -4  10   2       14.11        0.40     12.93 o 
  -2  10   2      224.71      241.29     20.78 o 
   0  10   2      263.52      261.65     22.84 o 
   2  10   2       15.74       26.17     14.51 o 
   4  10   2        7.56       -0.10     13.74 o 
   6  10   2        6.75       12.62     19.02 o 
   8  10   2      496.74      498.50     41.05 o 
  10  10   2        4.54       60.25     23.64 o 
  -7  11   2      114.18      151.22     37.68 o 
  -5  11   2       22.53       19.16     14.90 o 
  -3  11   2      116.62      134.21     19.15 o 
  -1  11   2      386.82      351.14     25.45 o 
   1  11   2       94.31       79.27     16.90 o 
   3  11   2        0.03        2.67     14.33 o 
   5  11   2       57.47       44.39     17.32 o 
   7  11   2      130.28      114.67     29.23 o 
  -4  12   2       10.52       -1.67     15.36 o 
  -2  12   2       33.87        8.05     17.42 o 
   0  12   2       30.36       21.33     15.68 o 
   2  12   2       12.16       12.32     15.75 o 
   4  12   2        0.58       -9.36     15.94 o 
 -15   1   3       48.03       54.07     12.85 o 
 -13   1   3     4502.86     4450.82    102.14 o 
 -11   1   3     2958.60     2794.94     67.07 o 
  -9   1   3     1368.97     1494.63     31.10 o 
  -7   1   3     1723.68     2370.06     29.25 o 
  -5   1   3      650.51      700.30     12.95 o 
  -3   1   3      415.47      455.74      7.90 o 
  -1   1   3    26297.27    25342.77    387.43 o 
   1   1   3    14583.00    14136.75    267.21 o 
   3   1   3     8098.94     8774.37    129.45 o 
   5   1   3    13069.82    13324.07    157.42 o 
   7   1   3       30.10       14.98      8.97 o 
   9   1   3     1312.51     1321.83     34.90 o 
  11   1   3      515.95      467.93     32.52 o 
  13   1   3      740.29      645.65     41.05 o 
 -16   2   3      261.01      262.90     19.60 o 
 -14   2   3       96.00       75.48     12.83 o 
 -12   2   3     3835.70     3759.21     68.80 o 
 -10   2   3        0.08        5.39      6.77 o 
  -8   2   3       83.99       93.75      8.72 o 
  -6   2   3        0.38        8.57      3.82 o 
  -4   2   3      364.21      292.33      7.36 o 
  -2   2   3     2000.65     1787.72     27.18 o 
   0   2   3   110120.74   108584.53   1452.71 o 
   2   2   3      464.35      333.95      8.84 o 
   4   2   3     1948.92     2065.69     35.85 o 
   6   2   3    11609.69    12774.89    241.88 o 
   8   2   3      135.97      177.71     11.61 o 
  10   2   3        1.10       -7.48      7.99 o 
  12   2   3     3042.99     2857.01     94.19 o 
  14   2   3      459.77      381.92     32.34 o 
  16   2   3        9.82        1.07     19.02 o 
 -15   3   3        0.67       -9.66     12.14 o 
 -13   3   3      173.14      180.23     12.45 o 
 -11   3   3      580.37      549.64     22.11 o 
  -9   3   3      847.31      792.72     20.47 o 
  -7   3   3     6006.86     6689.67     93.94 o 
  -5   3   3     5216.42     5497.38    118.34 o 
  -3   3   3      361.35      379.36     10.00 o 
  -1   3   3     4990.77     4958.19     90.22 o 
   1   3   3    18367.94    18142.47    247.00 o 
   3   3   3     2473.38     2504.63     54.48 o 
   5   3   3    10681.13    11798.23    304.25 o 
   7   3   3     1947.48     2182.78     45.27 o 
   9   3   3      212.30      204.45     19.28 o 
  11   3   3      249.39      226.59     24.17 o 
  13   3   3      246.44      323.09     30.57 o 
  15   3   3      302.69      376.23     33.77 o 
  17   3   3        2.25      -19.90     20.97 o 
 -16   4   3        8.14      -23.99     15.99 o 
 -14   4   3        0.69        4.98     11.81 o 
 -12   4   3      258.52      311.54     15.37 o 
 -10   4   3     1370.76     1422.99     31.39 o 
  -8   4   3       51.01       42.92      6.96 o 
  -6   4   3     1740.00     1844.35     55.27 o 
  -4   4   3     2309.65     2231.50     41.05 o 
  -2   4   3     3392.34     3600.16     61.87 o 
   0   4   3      392.80      401.10     12.37 o 
   2   4   3     3670.81     3695.94     76.64 o 
   4   4   3     1477.40     1749.64     60.42 o 
   6   4   3       11.98        1.78     11.37 o 
   8   4   3     1537.78     1632.70     59.71 o 
  10   4   3       75.63       84.95     18.84 o 
  12   4   3     3073.40     2939.83     98.10 o 
  14   4   3     1622.51     1585.25     66.82 o 
  16   4   3       87.23       83.17     24.88 o 
 -17   5   3       64.28       79.44     25.77 o 
 -15   5   3       37.96       39.28     19.55 o 
 -13   5   3        0.63        6.22     15.46 o 
 -11   5   3      703.26      681.45     20.09 o 
  -9   5   3       54.72       44.23      7.64 o 
  -7   5   3     4939.92     4958.59    102.69 o 
  -5   5   3     1093.12     1060.00     31.04 o 
  -3   5   3      333.57      348.82     26.21 o 
  -1   5   3      688.83      680.44     16.90 o 
   1   5   3      533.02      511.63     28.52 o 
   3   5   3        8.04       21.68     11.55 o 
   5   5   3       11.80       14.40     11.91 o 
   7   5   3     1652.01     1674.82     60.07 o 
   9   5   3        2.77       13.33     16.53 o 
  11   5   3     1099.16     1074.49     51.54 o 
  13   5   3     1489.65     1488.22     64.87 o 
  15   5   3       33.07       25.95     20.44 o 
 -16   6   3      201.43      244.72     31.10 o 
 -14   6   3       34.85       33.77     18.48 o 
 -12   6   3       35.02       50.12     17.77 o 
 -10   6   3       24.66       36.20     12.04 o 
  -8   6   3      125.13      139.72     19.99 o 
  -6   6   3       64.83       59.04      8.07 o 
  -4   6   3        1.43       -3.76      8.53 o 
  -2   6   3      611.80      572.92     22.95 o 
   0   6   3     6850.70     7197.23    145.20 o 
   2   6   3     2520.48     2582.24     58.99 o 
   4   6   3      354.71      396.67     13.92 o 
   6   6   3      799.68      882.20     43.36 o 
   8   6   3      210.05      195.31     24.35 o 
  10   6   3     1138.45     1089.77     51.89 o 
  12   6   3     1304.15     1278.33     59.71 o 
  14   6   3       74.81       99.88     25.24 o 
  16   6   3       28.32       53.85     23.28 o 
 -15   7   3      321.76      359.70     34.66 o 
 -13   7   3      249.87      265.33     28.44 o 
 -11   7   3        1.47        5.15     16.71 o 
  -9   7   3        4.34       11.73     14.57 o 
  -7   7   3        0.00       -4.66      7.22 o 
  -5   7   3      365.22      379.61     27.90 o 
  -3   7   3      478.26      430.18     22.59 o 
  -1   7   3     1756.08     1686.43     48.34 o 
   1   7   3      355.69      376.50     26.04 o 
   3   7   3      406.77      424.23     44.70 o 
   5   7   3        0.46       10.66     14.40 o 
   7   7   3      159.83      157.10     23.46 o 
   9   7   3        1.42        7.11     16.71 o 
  11   7   3        0.56      -19.90     17.06 o 
  13   7   3      614.55      719.94     45.85 o 
  15   7   3      139.35      178.61     30.39 o 
 -14   8   3        9.28       28.26     22.21 o 
 -12   8   3      126.69      155.86     24.70 o 
 -10   8   3        6.24        0.18     15.64 o 
  -8   8   3       19.33       -2.13     15.11 o 
  -6   8   3       29.18       33.94     15.11 o 
  -4   8   3       15.83       17.24     11.19 o 
  -2   8   3      998.83      906.16     33.36 o 
   0   8   3     2508.70     2578.74     64.95 o 
   2   8   3      139.33      150.68     32.79 o 
   4   8   3      219.00      220.19     24.88 o 
   6   8   3       14.06       -2.31     14.93 o 
  10   8   3        1.61        1.42     19.19 o 
  12   8   3       55.77       99.70     25.59 o 
  14   8   3      129.62      124.23     28.44 o 
 -11   9   3      816.72      758.50     45.32 o 
  -7   9   3       91.59      113.03     20.97 o 
  -5   9   3     1499.10     1484.68     46.86 o 
  -3   9   3      266.20      235.53     18.89 o 
  -1   9   3      289.67      267.46     20.28 o 
   1   9   3       32.05        8.47     11.79 o 
   3   9   3       14.29       14.18     12.63 o 
   5   9   3       47.08       87.44     22.39 o 
   7   9   3      621.44      611.71     42.65 o 
   9   9   3       67.01       68.42     22.75 o 
  11   9   3        4.06       -3.55     20.26 o 
 -10  10   3      355.29      371.61     34.12 o 
  -8  10   3       10.31       -4.78     14.39 o 
  -6  10   3      760.97      745.09     34.50 o 
  -4  10   3        0.19       -7.38     12.28 o 
  -2  10   3       11.80        8.42     13.13 o 
   0  10   3       68.67       56.87     14.58 o 
   2  10   3        5.10       14.99     13.44 o 
   4  10   3       79.16       85.47     16.70 o 
   6  10   3        1.20      -11.37     18.66 o 
   8  10   3      244.84      287.55     33.23 o 
  10  10   3       40.90       61.49     24.35 o 
  -7  11   3        0.13       -5.71     15.65 o 
  -5  11   3      171.27      181.70     21.28 o 
  -3  11   3        6.06        4.56     18.22 o 
  -1  11   3        8.64       10.06     14.51 o 
   1  11   3       20.14       14.60     15.19 o 
   3  11   3        0.00        0.96     13.79 o 
   5  11   3      159.30      125.24     29.15 o 
   7  11   3      119.12       70.73     26.12 o 
  -4  12   3       82.46       79.43     18.52 o 
  -2  12   3        9.92       34.77     16.96 o 
   0  12   3       72.57       55.29     17.33 o 
   2  12   3      153.90      177.07     21.86 o 
 -16   0   4      392.41      400.22     34.66 o 
 -14   0   4       49.57       15.82     15.82 o 
 -12   0   4    15646.86    15178.09    437.72 o 
 -10   0   4     2317.04     2404.72     83.17 o 
  -8   0   4    10851.06    11996.33    228.19 o 
  -6   0   4     8930.66    10414.26    161.19 o 
  -4   0   4     7713.59     7670.60    179.50 o 
  -2   0   4    30911.74    30099.19    788.89 o 
   0   0   4    16628.72    14938.69    270.74 o 
   2   0   4     8903.01     8990.58    161.67 o 
   4   0   4    12539.73    12125.10    218.09 o 
   6   0   4    11200.69    12875.24    244.48 o 
   8   0   4     2157.36     2559.15     79.80 o 
  10   0   4       44.75       38.39     17.42 o 
 -17   1   4       13.09       12.22     11.96 o 
 -15   1   4        6.33       19.34     11.89 o 
 -13   1   4      901.42      840.49     31.17 o 
 -11   1   4     1609.46     1650.98     45.30 o 
  -9   1   4     1334.15     1561.34     32.08 o 
  -7   1   4     1203.65     1104.61     16.17 o 
  -5   1   4      167.54      188.59      6.31 o 
  -3   1   4       22.77       27.39      2.65 o 
  -1   1   4      163.64      324.73      7.62 o 
   1   1   4     8354.29     7744.12    118.03 o 
   3   1   4      489.18      371.06     13.99 o 
   5   1   4      283.55      362.63     14.64 o 
   7   1   4     4822.98     4763.38     96.04 o 
   9   1   4        2.73        4.18      7.82 o 
  11   1   4     6197.73     5801.10    165.81 o 
  13   1   4       77.01       54.38     20.62 o 
 -16   2   4      139.74      138.20     16.02 o 
 -14   2   4     1959.65     1764.00     50.42 o 
 -12   2   4       12.12       14.04     12.65 o 
 -10   2   4      609.01      542.72     17.95 o 
  -8   2   4      566.59      537.05     12.44 o 
  -6   2   4      973.16      833.41     22.03 o 
  -4   2   4      494.99      452.28      9.00 o 
  -2   2   4     1638.80     1844.89     52.78 o 
   0   2   4   166945.05   170111.27   3505.31 o 
   2   2   4     8248.92     8091.55    126.01 o 
   4   2   4     1284.76     1069.86     22.00 o 
   6   2   4      198.47      277.53     12.26 o 
   8   2   4        0.01        1.36      7.64 o 
  10   2   4       22.26       30.07      8.93 o 
  12   2   4      122.92      118.72     21.33 o 
  14   2   4      586.78      505.79     37.32 o 
  16   2   4        2.36        7.46     19.90 o 
 -15   3   4       50.66       54.46     10.50 o 
 -13   3   4        2.42       -5.88      7.87 o 
 -11   3   4      134.53      189.01     14.98 o 
  -9   3   4       64.49       42.74      7.57 o 
  -7   3   4     1457.38     1685.97     27.54 o 
  -5   3   4     3456.26     3427.28     58.16 o 
  -3   3   4     2616.76     2517.60     75.32 o 
  -1   3   4     4218.85     4383.93     73.50 o 
   1   3   4     1074.87     1374.88     22.21 o 
   3   3   4     3529.66     3994.07     82.12 o 
   5   3   4      560.57      602.47     28.79 o 
   7   3   4       79.04      123.13      7.55 o 
   9   3   4        0.83       30.92     15.11 o 
  11   3   4       94.33      113.56     20.44 o 
  13   3   4     2886.74     2541.56     90.28 o 
  15   3   4      817.63      739.31     46.92 o 
  17   3   4       21.44       34.83     24.53 o 
 -16   4   4        1.24       -5.69     18.84 o 
 -14   4   4        1.51        1.51     11.85 o 
 -12   4   4     4126.41     3652.58     67.44 o 
 -10   4   4      145.61      158.54     10.87 o 
  -8   4   4       25.68       23.64     11.37 o 
  -6   4   4      238.52      214.69     13.40 o 
  -4   4   4      149.63      104.43      9.95 o 
  -2   4   4      812.60      715.46     16.67 o 
   0   4   4     2572.63     2866.11     50.69 o 
   2   4   4     2168.55     2363.57     40.78 o 
   4   4   4        9.34       21.15     11.37 o 
   6   4   4       54.20       34.66     13.51 o 
   8   4   4      843.47     1130.47     48.16 o 
  10   4   4      137.66      110.01     21.33 o 
  12   4   4     1532.01     1631.10     65.22 o 
  14   4   4      315.38      281.33     31.28 o 
  16   4   4        8.64       38.03     23.10 o 
 -15   5   4        6.13       22.57     17.42 o 
 -13   5   4      920.38      903.50     34.10 o 
 -11   5   4       46.34       46.74      8.47 o 
  -9   5   4       90.94      100.44     10.60 o 
  -7   5   4     1423.81     1380.31     36.24 o 
  -5   5   4       14.35        6.80      7.72 o 
  -3   5   4       17.94       19.62      6.53 o 
  -1   5   4     3382.62     3739.31     56.72 o 
   1   5   4      215.31      249.04     29.73 o 
   3   5   4      380.15      490.56     15.81 o 
   5   5   4     2238.57     2149.33     74.82 o 
   7   5   4      168.85      243.30     22.75 o 
   9   5   4      114.91      144.31     22.57 o 
  11   5   4        1.86       -0.71     17.24 o 
  13   5   4       96.51      116.94     24.70 o 
  15   5   4       36.83       23.10     22.04 o 
 -14   6   4       35.14       50.29     18.66 o 
 -12   6   4     1160.59     1119.36     38.59 o 
 -10   6   4        4.18       -1.95      9.13 o 
  -8   6   4      232.43      257.90     12.63 o 
  -6   6   4     3124.37     2978.98     70.13 o 
  -4   6   4     1291.89     1366.11     37.82 o 
  -2   6   4       14.54        5.68      6.62 o 
   0   6   4     4101.20     4314.31    109.92 o 
   2   6   4     3132.65     3310.21     72.74 o 
   4   6   4       75.33       94.17      7.36 o 
   6   6   4      487.45      488.73     33.41 o 
   8   6   4      599.96      634.81     37.14 o 
  10   6   4      213.54      221.26     25.59 o 
  12   6   4      258.03      271.55     29.68 o 
  14   6   4       10.66       -7.29     17.77 o 
  16   6   4      407.98      399.69     40.34 o 
 -13   7   4      610.55      706.43     41.41 o 
 -11   7   4      824.45      864.96     43.54 o 
  -9   7   4     1814.97     1863.43     51.17 o 
  -7   7   4        2.48        6.29      7.61 o 
  -5   7   4      831.83      831.24     29.96 o 
  -3   7   4      172.89      227.18     16.91 o 
  -1   7   4      128.34      140.80     18.39 o 
   1   7   4      493.51      432.92     32.17 o 
   3   7   4       94.10       85.65      9.50 o 
   5   7   4       39.12       38.57     17.42 o 
   7   7   4      328.19      290.22     28.79 o 
   9   7   4       20.93        1.95     15.82 o 
  11   7   4      112.78      106.28     22.75 o 
  13   7   4     1961.26     1878.13     78.20 o 
  15   7   4        8.32        2.49     21.68 o 
 -12   8   4      763.48      798.31     44.61 o 
 -10   8   4      295.71      309.23     28.08 o 
  -8   8   4       73.93       57.40     17.42 o 
  -6   8   4     1070.64     1218.09     53.67 o 
  -4   8   4        3.36       -3.07      9.76 o 
  -2   8   4        2.13        2.84     10.68 o 
   0   8   4      778.45      736.08     30.16 o 
   2   8   4       66.96       51.18     18.13 o 
   4   8   4       58.34       75.18     19.02 o 
   6   8   4      679.01      746.24     45.50 o 
   8   8   4      323.15      378.19     33.77 o 
  10   8   4       62.45       58.29     21.68 o 
  12   8   4        0.42      -11.02     18.66 o 
 -11   9   4       29.86       36.43     19.37 o 
  -7   9   4       67.42       84.84     29.59 o 
  -5   9   4      305.07      267.63     20.94 o 
  -3   9   4      137.55      140.69     15.91 o 
  -1   9   4       24.33       15.51     12.13 o 
   1   9   4      111.12      130.57     16.95 o 
   3   9   4       15.81       22.93     19.02 o 
   5   9   4     1108.17     1004.47     54.03 o 
   7   9   4      311.82      435.77     37.68 o 
   9   9   4        0.14       -6.58     17.06 o 
  11   9   4        0.31       -9.24     19.02 o 
 -10  10   4        0.00       -6.58     17.24 o 
  -8  10   4       96.14      114.56     18.66 o 
  -6  10   4      174.39      151.65     18.86 o 
  -4  10   4       31.38       26.05     13.80 o 
  -2  10   4       75.47       72.38     15.89 o 
   0  10   4        4.84       15.49     13.63 o 
   2  10   4      290.80      327.81     24.31 o 
   4  10   4       96.41       76.73     18.06 o 
   6  10   4       15.31       33.23     21.33 o 
  10  10   4      144.28      166.34     30.57 o 
  -7  11   4      179.55      162.51     21.95 o 
  -5  11   4      339.24      367.91     26.30 o 
  -3  11   4        0.74       -6.42     13.51 o 
  -1  11   4        0.36        4.56     13.26 o 
   1  11   4        1.95      -11.80     12.90 o 
   3  11   4      382.56      449.26     28.71 o 
   5  11   4        0.11      -12.43     15.46 o 
   7  11   4      426.38      410.35     40.34 o 
  -2  12   4       42.88       30.96     17.77 o 
   0  12   4       31.65       31.08     17.59 o 
   2  12   4       12.24       27.95     17.65 o 
 -17   1   5       16.83       15.29     15.55 o 
 -15   1   5      948.81     1053.90     37.96 o 
 -13   1   5     2949.56     2749.67     69.46 o 
 -11   1   5       99.58       95.79     12.74 o 
  -9   1   5      196.90      166.40      9.59 o 
  -7   1   5       14.12       11.77      5.67 o 
  -5   1   5       60.16       37.62      3.39 o 
  -3   1   5        0.01       -3.42      2.28 o 
  -1   1   5       30.50       39.92      3.30 o 
   1   1   5      396.43      385.92     10.24 o 
   3   1   5      400.96      312.96      8.59 o 
   5   1   5     1538.20     1473.02     34.50 o 
   7   1   5     3491.23     3754.61     77.94 o 
   9   1   5      729.32      767.62     25.56 o 
  11   1   5     1204.06     1072.53     49.05 o 
  13   1   5     2184.97     1830.15     71.44 o 
  15   1   5      205.86      166.34     26.84 o 
 -18   2   5       57.75      113.38     27.01 o 
 -16   2   5       48.15       54.97     13.61 o 
 -14   2   5      838.44      779.47     31.37 o 
 -12   2   5     1189.46     1191.20     29.57 o 
 -10   2   5     1192.95     1263.24     29.08 o 
  -8   2   5       31.49       50.67      5.56 o 
  -6   2   5     8237.21     9264.69    125.07 o 
  -4   2   5      177.20      166.24      5.91 o 
  -2   2   5      228.41      234.78      7.24 o 
   0   2   5     3420.65     3248.46     45.84 o 
   2   2   5      115.52      159.26      8.04 o 
   4   2   5      581.95      550.40     25.59 o 
   6   2   5     4336.39     4679.16     93.70 o 
   8   2   5     1130.98     1211.28     43.19 o 
  10   2   5      339.30      267.87     24.17 o 
  12   2   5      116.10      131.69     23.10 o 
  14   2   5       73.15       73.58     22.04 o 
  16   2   5      120.21      128.14     26.48 o 
 -17   3   5       59.97       96.32     26.12 o 
 -15   3   5       94.85      110.85     14.55 o 
 -13   3   5      189.43      200.69     13.13 o 
 -11   3   5     2539.55     2505.96     49.11 o 
  -9   3   5       17.36       24.29      7.14 o 
  -7   3   5       47.89       46.95      5.32 o 
  -5   3   5       23.94       31.34      6.27 o 
  -3   3   5      350.35      363.90     11.69 o 
  -1   3   5      331.40      342.35     15.14 o 
   1   3   5     7083.84     7329.80    174.65 o 
   3   3   5       29.32       14.40      9.95 o 
   5   3   5       52.38       56.95      6.49 o 
   7   3   5        0.02        1.74      4.55 o 
   9   3   5     1223.09     1157.10     37.41 o 
  11   3   5     1524.75     1368.79     57.76 o 
  13   3   5      407.89      331.27     31.10 o 
  15   3   5      105.27      122.45     25.77 o 
  17   3   5       29.00       29.50     24.17 o 
 -16   4   5      199.06      226.34     20.97 o 
 -14   4   5      213.60      228.07     19.38 o 
 -12   4   5     5110.64     5083.08     89.58 o 
 -10   4   5       58.29       41.50      8.62 o 
  -8   4   5      639.73      650.81     41.14 o 
  -6   4   5      478.22      467.76     14.81 o 
  -4   4   5        3.79       -5.64      5.69 o 
  -2   4   5      175.02      164.00      7.71 o 
   0   4   5     8738.81     8872.43    155.32 o 
   2   4   5     2003.72     1960.57     35.02 o 
   4   4   5      387.95      438.08     27.90 o 
   6   4   5     5038.63     5413.85    151.42 o 
   8   4   5      509.57      549.68     34.66 o 
  10   4   5      311.05      352.77     28.97 o 
  12   4   5     1727.35     1375.54     59.36 o 
  14   4   5       58.27       19.73     19.55 o 
  16   4   5       55.08       62.20     24.17 o 
 -15   5   5        3.79       11.82     13.87 o 
 -13   5   5       49.13       54.80     14.18 o 
 -11   5   5     1674.13     1685.74     36.70 o 
  -9   5   5      186.40      197.52     15.86 o 
  -7   5   5     2449.88     2430.36     56.87 o 
  -5   5   5       15.36       23.84     16.62 o 
  -3   5   5     2511.73     2435.95     53.82 o 
  -1   5   5     5508.54     6341.69    105.19 o 
   1   5   5    42554.12    44971.13    757.29 o 
   3   5   5        4.35       20.34      8.80 o 
   5   5   5        4.14       -4.27     11.91 o 
   7   5   5        1.80        4.09     13.86 o 
   9   5   5      287.10      282.40     27.90 o 
  11   5   5       24.42       -6.93     15.46 o 
  13   5   5      142.74      153.37     26.84 o 
  15   5   5        0.71      -23.10     20.26 o 
 -14   6   5       35.06       29.93     16.79 o 
 -12   6   5        3.60       -0.87     11.57 o 
 -10   6   5     1090.64     1128.36     28.00 o 
  -8   6   5       68.55       51.71      8.31 o 
  -6   6   5      146.51      162.05     15.55 o 
  -4   6   5      848.35      873.50     35.44 o 
  -2   6   5      278.83      290.48     17.57 o 
   0   6   5      471.01      453.40     21.68 o 
   2   6   5     1516.63     1601.58     38.83 o 
   4   6   5      153.77      159.77     21.33 o 
   6   6   5      734.65      733.09     40.70 o 
   8   6   5      811.22      891.79     45.85 o 
  10   6   5      194.52      183.05     24.88 o 
  12   6   5      154.07      147.68     26.48 o 
  14   6   5      163.98      180.38     29.68 o 
 -13   7   5       22.44       40.52     18.31 o 
 -11   7   5        5.45      -10.97     11.48 o 
  -9   7   5       79.94       67.43     13.11 o 
  -7   7   5        8.26        1.38      7.48 o 
  -5   7   5       17.03       16.16      9.18 o 
  -3   7   5      379.46      383.05     17.30 o 
  -1   7   5     2229.35     2174.20     54.90 o 
   1   7   5        8.27       18.66     15.64 o 
   3   7   5     1044.12     1045.43     29.40 o 
   5   7   5       34.80       41.41     18.31 o 
   9   7   5       89.97      124.76     21.86 o 
  11   7   5      109.33      111.07     23.28 o 
  13   7   5     1704.73     1932.52     81.75 o 
 -12   8   5       79.64       78.73     19.90 o 
 -10   8   5      484.57      453.72     32.52 o 
  -8   8   5        3.27      -15.11     13.68 o 
  -6   8   5       43.53       47.37     12.72 o 
  -4   8   5       93.62       83.25     13.51 o 
  -2   8   5      417.87      416.58     22.39 o 
   0   8   5       77.53      108.89     15.02 o 
   2   8   5      575.61      532.98     38.21 o 
   4   8   5        7.44        8.35     17.24 o 
   6   8   5      198.44      136.67     24.35 o 
   8   8   5       66.38       58.11     19.37 o 
  10   8   5        7.97        5.86     17.59 o 
  12   8   5      216.46      324.51     34.48 o 
 -11   9   5      124.26      122.98     22.75 o 
  -7   9   5      159.76      167.69     18.37 o 
  -5   9   5      227.87      230.14     19.40 o 
  -3   9   5      110.29      106.85     15.53 o 
  -1   9   5      169.62      122.60     15.63 o 
   1   9   5      637.66      724.88     61.58 o 
   3   9   5      519.54      466.69     37.32 o 
   5   9   5     1320.01     1319.92     63.80 o 
   7   9   5     1786.44     1847.57     79.62 o 
   9   9   5      145.09      177.36     26.84 o 
  11   9   5       25.13       43.01     21.68 o 
 -10  10   5      256.43      243.70     23.23 o 
  -8  10   5       47.47       19.71     23.73 o 
  -6  10   5      418.14      424.66     26.46 o 
  -4  10   5       12.80       24.30     13.49 o 
  -2  10   5       81.73       96.24     15.58 o 
   0  10   5       71.22       52.53     15.03 o 
   2  10   5      266.94      278.21     22.87 o 
   4  10   5        1.21       -3.02     18.13 o 
   6  10   5      412.39      431.15     39.81 o 
  10  10   5        0.10       24.35     23.10 o 
  -7  11   5      643.72      674.15     35.57 o 
  -5  11   5      165.32      180.61     45.05 o 
  -3  11   5        2.73      -13.01     12.69 o 
  -1  11   5        4.77        2.85     13.69 o 
   1  11   5      138.95      125.46     30.12 o 
   3  11   5        3.20      -21.40     14.40 o 
   5  11   5       44.00       16.09     16.62 o 
   7  11   5      277.61      297.32     36.43 o 
  -2  12   5       15.73       13.03     15.94 o 
   0  12   5       26.37       39.12     16.57 o 
   2  12   5        1.20       21.89     20.79 o 
 -18   0   6        2.79      -15.28     17.95 o 
 -16   0   6      219.63      199.22     26.84 o 
 -14   0   6      483.04      522.49     36.79 o 
 -12   0   6     2334.63     2274.09     84.06 o 
 -10   0   6       48.29       42.12     15.28 o 
  -8   0   6      133.47      207.05     15.73 o 
  -6   0   6    19132.25    21598.11    403.78 o 
  -4   0   6      824.83      641.17     19.78 o 
  -2   0   6     2613.84     2141.73     56.69 o 
   0   0   6     9107.00     9096.11    162.80 o 
   2   0   6     5136.82     4344.23     81.18 o 
   4   0   6     2601.12     2181.27     45.81 o 
   6   0   6    23060.32    23959.72    605.31 o 
   8   0   6      315.07      217.35     20.62 o 
  10   0   6       38.64       -1.95     15.99 o 
  12   0   6     2042.45     1901.42     73.22 o 
 -17   1   6       35.47       23.98     13.82 o 
 -15   1   6       33.97       20.79     11.69 o 
 -13   1   6       88.08       45.56     12.57 o 
 -11   1   6      239.10      254.87     17.53 o 
  -9   1   6        6.19        0.93      6.27 o 
  -7   1   6     3625.90     4378.89     62.41 o 
  -5   1   6     8422.71     8758.36    118.04 o 
  -3   1   6     1360.35     1562.72     34.72 o 
  -1   1   6        0.09        4.81      2.52 o 
   1   1   6     9860.48    10554.76    135.57 o 
   3   1   6      456.05      365.08      9.49 o 
   5   1   6      937.92      956.73     26.26 o 
   7   1   6      115.52      103.13      7.95 o 
   9   1   6     2151.09     2355.84     78.02 o 
  11   1   6       22.14       23.81     17.42 o 
  13   1   6      847.04     1033.79     52.78 o 
  15   1   6        0.45      -23.28     18.84 o 
 -18   2   6      535.66      719.41     52.07 o 
 -16   2   6      142.04      136.56     16.64 o 
 -14   2   6      379.34      399.68     22.95 o 
 -12   2   6       57.30       39.89     12.44 o 
 -10   2   6      310.10      354.97     15.13 o 
  -8   2   6      538.66      585.99     13.96 o 
  -6   2   6    12057.74    11876.57    158.55 o 
  -4   2   6     5788.53     5600.01     76.73 o 
  -2   2   6      577.88      648.74     21.14 o 
   0   2   6     8698.56     9787.85    130.90 o 
   2   2   6      235.38      158.69      6.28 o 
   4   2   6     3271.35     3686.42    103.43 o 
   6   2   6      590.29      600.51     29.86 o 
   8   2   6     1045.84     1213.30     39.72 o 
  10   2   6     1162.80     1184.98     33.90 o 
  12   2   6      970.53      939.60     47.45 o 
  14   2   6      705.89      621.48     43.19 o 
  16   2   6       48.14       46.92     24.53 o 
 -17   3   6        3.79       13.33     21.15 o 
 -15   3   6       40.09       38.49     12.53 o 
 -13   3   6      614.50      551.43     20.56 o 
 -11   3   6     2088.40     2152.23     55.37 o 
  -9   3   6      131.10      147.26      8.20 o 
  -7   3   6      185.60      217.71      9.00 o 
  -5   3   6     3536.14     3251.06     55.89 o 
  -3   3   6        0.93        4.18      8.00 o 
  -1   3   6      808.88      795.44     16.01 o 
   1   3   6      583.56      436.82     14.57 o 
   3   3   6     3305.54     3146.51     86.73 o 
   5   3   6        6.27        7.49      5.33 o 
   7   3   6     1022.91      960.17     34.21 o 
   9   3   6      633.31      666.18     21.37 o 
  11   3   6       15.17        4.62     15.82 o 
  13   3   6     1805.81     1553.80     65.76 o 
  15   3   6        2.63       12.44     20.79 o 
  17   3   6       26.67       44.79     24.17 o 
 -16   4   6        0.54      -19.02     18.31 o 
 -14   4   6      532.75      527.92     20.45 o 
 -12   4   6      266.17      285.14     17.45 o 
 -10   4   6      115.73       84.70     12.59 o 
  -8   4   6     1495.19     1797.03     35.39 o 
  -6   4   6      389.51      390.61     13.91 o 
  -4   4   6      257.76      303.68     14.05 o 
  -2   4   6    11145.15    11550.58    183.72 o 
   0   4   6     5617.67     6158.56    100.38 o 
   2   4   6      197.28      218.27     14.12 o 
   4   4   6      140.22      143.32     15.02 o 
   6   4   6     1502.57     1715.34     60.78 o 
   8   4   6      689.59      606.20     35.37 o 
  10   4   6        0.24        2.49     17.24 o 
  12   4   6      774.05      607.27     40.88 o 
  14   4   6        1.46       13.15     18.84 o 
  16   4   6       13.34       42.12     24.70 o 
 -15   5   6       50.59       31.84     19.90 o 
 -13   5   6      436.60      403.28     23.55 o 
 -11   5   6      334.75      342.99     21.41 o 
  -9   5   6      431.69      424.07     16.05 o 
  -7   5   6      173.45      163.33     27.55 o 
  -5   5   6     1068.73     1317.70     35.44 o 
  -3   5   6       44.11       39.40      7.18 o 
  -1   5   6      783.20      753.93     25.20 o 
   1   5   6    30199.80    30889.50    477.73 o 
   3   5   6     2221.55     2292.28     51.69 o 
   5   5   6      117.58       88.33     16.71 o 
   7   5   6       34.04       56.69     17.59 o 
   9   5   6      820.20      754.06     41.41 o 
  11   5   6       30.96       51.01     19.19 o 
  13   5   6      100.77      109.12     23.28 o 
  15   5   6      117.37      155.50     29.86 o 
 -14   6   6      166.74      179.28     18.82 o 
 -12   6   6      246.77      266.06     19.85 o 
 -10   6   6     2706.36     2901.46     55.83 o 
  -8   6   6       15.72       15.11      9.55 o 
  -6   6   6       16.94       36.56     10.16 o 
  -4   6   6      274.65      250.43     13.11 o 
  -2   6   6       84.81       83.77      9.01 o 
   0   6   6      271.54      280.32     16.10 o 
   2   6   6      453.80      395.74     13.65 o 
   4   6   6       95.95       70.02     17.24 o 
   6   6   6     1447.73     1329.34     57.76 o 
   8   6   6       26.47       40.34     17.42 o 
  10   6   6      153.42      163.32     24.17 o 
  12   6   6      294.73      312.79     31.81 o 
  14   6   6      371.77      451.58     40.34 o 
 -13   7   6      942.71      896.74     36.15 o 
 -11   7   6      530.68      508.77     35.72 o 
  -9   7   6       21.20       13.53      7.96 o 
  -7   7   6      828.64      847.05     23.50 o 
  -5   7   6      551.90      596.47     21.22 o 
  -3   7   6      409.45      374.12     23.41 o 
  -1   7   6        1.25       10.70      8.30 o 
   1   7   6       66.63       81.57     18.84 o 
   3   7   6      204.46      248.99     15.67 o 
   5   7   6       10.61        2.49     14.93 o 
   9   7   6     1042.46     1031.66     51.72 o 
  11   7   6      432.33      390.63     34.83 o 
  13   7   6     1186.75     1215.78     62.02 o 
 -12   8   6      650.34      627.70     39.28 o 
 -10   8   6      242.53      305.19     38.74 o 
  -8   8   6       59.40       63.60     27.28 o 
  -6   8   6      636.88      662.00     23.99 o 
  -4   8   6      148.85      166.89     13.00 o 
  -2   8   6      156.60      134.97     21.06 o 
   0   8   6      650.64      597.34     27.63 o 
   2   8   6      132.26      117.29     21.33 o 
   4   8   6        0.01        4.27     17.24 o 
   6   8   6        0.15      -19.55     15.46 o 
   8   8   6      104.73      112.32     22.93 o 
  10   8   6        3.78       -0.36     17.95 o 
  12   8   6        0.23      -17.59     20.08 o 
 -11   9   6       43.34       56.87     20.62 o 
  -9   9   6       12.10       -3.20     24.53 o 
  -7   9   6        4.14       -7.13     12.19 o 
  -5   9   6      584.00      491.64     26.28 o 
  -3   9   6        6.29        0.40     11.48 o 
  -1   9   6      249.32      249.82     19.20 o 
   1   9   6      132.82      121.79     33.86 o 
   3   9   6       94.99       82.11     21.33 o 
   5   9   6      608.44      622.73     45.67 o 
   7   9   6      127.24      149.82     26.48 o 
   9   9   6       67.41      101.48     23.99 o 
  11   9   6        3.05       18.13     23.10 o 
 -10  10   6        0.11      -18.06     13.83 o 
  -8  10   6       25.28        7.16     13.83 o 
  -6  10   6       43.33       51.38     15.28 o 
  -4  10   6      477.48      465.32     32.43 o 
  -2  10   6       32.23       18.41     13.13 o 
   0  10   6        3.19       -8.21     25.32 o 
   2  10   6       29.57       30.16     14.89 o 
   4  10   6       89.23       75.35     23.10 o 
   6  10   6      574.06      686.35     49.94 o 
   8  10   6      303.83      351.71     36.08 o 
  -7  11   6      988.84      964.48     41.85 o 
  -5  11   6      335.00      332.51     25.10 o 
  -3  11   6       18.61       19.33     21.86 o 
  -1  11   6       59.17       63.60     16.64 o 
   1  11   6       91.41      112.93     19.04 o 
   3  11   6       31.00        9.34     15.64 o 
   5  11   6      189.71      216.02     48.70 o 
   7  11   6       32.97       35.72     25.06 o 
  -2  12   6       76.26       97.59     29.06 o 
   0  12   6       31.23       25.39     17.09 o 
 -17   1   7       72.10       85.52     15.85 o 
 -15   1   7       17.20        9.26     20.53 o 
 -13   1   7       94.84       95.53     14.07 o 
 -11   1   7     1471.40     1418.56     51.89 o 
  -9   1   7      412.70      402.93     20.95 o 
  -7   1   7       23.92       60.51     14.84 o 
  -5   1   7       34.65       35.10      4.15 o 
  -3   1   7     1498.37     1692.73     26.79 o 
  -1   1   7     2416.63     2461.42     34.78 o 
   1   1   7     2038.65     2211.66     31.48 o 
   3   1   7       72.21       72.72      5.45 o 
   5   1   7     7171.98     7897.66    147.60 o 
   7   1   7     5678.99     6329.89    122.65 o 
   9   1   7       99.04       70.38     17.77 o 
  11   1   7      464.18      499.57     34.66 o 
  13   1   7      710.90      613.66     40.88 o 
  15   1   7      215.20      238.50     31.99 o 
 -18   2   7       48.80       54.74     24.88 o 
 -16   2   7      121.87      102.83     17.15 o 
 -14   2   7      189.12      168.04     16.90 o 
 -12   2   7     4345.58     3846.81     91.14 o 
 -10   2   7      383.36      337.26     14.86 o 
  -8   2   7     2729.53     2860.81     49.41 o 
  -6   2   7     6511.93     7181.57     97.99 o 
  -4   2   7     1030.89     1022.87     20.30 o 
  -2   2   7      387.79      438.23     22.19 o 
   0   2   7     6899.23     7374.74    100.11 o 
   2   2   7     1368.59     1280.94     21.25 o 
   4   2   7     3687.12     4188.48    116.76 o 
   6   2   7        0.68       -8.71      9.95 o 
   8   2   7      524.13      532.57     19.73 o 
  10   2   7       15.46       14.55      8.92 o 
  12   2   7      552.93      540.98     37.14 o 
  14   2   7       44.32       43.90     20.79 o 
  16   2   7       73.03       55.63     23.99 o 
 -17   3   7       19.68        4.27     20.79 o 
 -15   3   7        8.67       15.66     11.83 o 
 -13   3   7      823.58      801.34     24.38 o 
 -11   3   7     4184.17     4289.59     76.48 o 
  -9   3   7        3.15       14.41      6.91 o 
  -7   3   7      217.14      185.42      7.73 o 
  -5   3   7     6698.31     6093.79    527.47 o 
  -3   3   7      715.43      720.20     17.13 o 
  -1   3   7     3589.89     3582.73     52.74 o 
   1   3   7      269.70      338.53     32.70 o 
   3   3   7     1964.22     2152.09     46.96 o 
   5   3   7      888.99      890.64     35.19 o 
   7   3   7      686.85      759.97     22.13 o 
   9   3   7      598.46      581.08     20.48 o 
  11   3   7     1562.22     1481.29     60.96 o 
  13   3   7        4.29      -14.22     18.48 o 
  15   3   7        7.31       12.08     20.08 o 
  17   3   7      133.65      184.65     33.59 o 
 -16   4   7      220.43      274.40     34.48 o 
 -14   4   7      215.93      273.00     15.82 o 
 -12   4   7     3825.04     3752.81     69.18 o 
 -10   4   7      254.60      254.40     13.25 o 
  -8   4   7     1249.86     1276.79     23.59 o 
  -6   4   7      223.24      194.03     10.12 o 
  -4   4   7      287.86      316.37     11.99 o 
  -2   4   7       30.89       29.66      6.16 o 
   0   4   7     2086.98     2167.41     90.76 o 
   2   4   7       52.05       51.26      8.00 o 
   4   4   7      452.26      422.06     27.99 o 
   6   4   7      810.49      792.98     38.21 o 
   8   4   7      402.45      473.80     32.34 o 
  10   4   7      871.17      783.56     42.65 o 
  12   4   7       26.50       18.13     18.13 o 
  14   4   7      562.71      565.15     41.41 o 
  16   4   7        1.13       14.22     23.10 o 
 -17   5   7      689.89      793.52     59.89 o 
 -15   5   7      206.41      247.92     33.94 o 
 -13   5   7        9.00        8.23     12.03 o 
 -11   5   7      250.78      243.86     13.49 o 
  -9   5   7       23.96       25.12      7.93 o 
  -7   5   7      254.69      231.83     11.65 o 
  -5   5   7      636.27      694.65     20.00 o 
  -3   5   7     2333.06     2373.85     44.86 o 
  -1   5   7     2539.45     2743.36     62.90 o 
   1   5   7     6241.59     6338.35    157.00 o 
   3   5   7     1749.76     1840.95     58.47 o 
   5   5   7      681.92      674.09     37.32 o 
   7   5   7       75.56       31.99     17.06 o 
   9   5   7       76.72       57.76     19.19 o 
  11   5   7      261.03      240.63     28.08 o 
  13   5   7       17.87       14.93     18.84 o 
  15   5   7      587.40      643.70     48.69 o 
 -16   6   7        3.37       26.66     23.10 o 
 -14   6   7       29.81       27.37     23.64 o 
 -12   6   7     2481.31     2552.06     65.20 o 
 -10   6   7     1441.04     1503.78     33.30 o 
  -8   6   7      984.52      945.84     24.49 o 
  -6   6   7       71.82       88.60     11.82 o 
  -4   6   7       58.14       64.14      9.08 o 
  -2   6   7     1453.17     1563.38     33.85 o 
   0   6   7     5156.42     5627.17    425.37 o 
   2   6   7       57.60       69.14      7.54 o 
   4   6   7      371.37      276.53     25.95 o 
   8   6   7      231.83      201.53     24.70 o 
  10   6   7      174.02      185.18     27.19 o 
  12   6   7       30.69       50.83     20.26 o 
  14   6   7      670.54      686.35     47.27 o 
 -13   7   7       18.60       15.28     21.50 o 
 -11   7   7     1439.57     1340.03     42.34 o 
  -9   7   7      145.15      137.11     11.06 o 
  -7   7   7       95.47       93.94      9.28 o 
  -5   7   7        0.01       12.58      8.15 o 
  -3   7   7       98.33       99.68     10.72 o 
  -1   7   7      878.19      869.26     24.32 o 
   1   7   7        5.09       -4.26      8.58 o 
   3   7   7       23.01        7.74      9.12 o 
   5   7   7      155.98      149.28     22.93 o 
   7   7   7     1268.14     1349.06     58.29 o 
   9   7   7      162.21      150.53     26.30 o 
  11   7   7        1.57       -2.67     17.95 o 
  13   7   7       31.83       66.47     23.99 o 
 -12   8   7      265.59      316.87     38.92 o 
 -10   8   7      130.85      160.74     17.34 o 
  -8   8   7        0.05       -6.33      9.07 o 
  -6   8   7     2006.25     1950.89     44.51 o 
  -4   8   7       72.27       84.28     11.00 o 
  -2   8   7       14.83       13.66      8.78 o 
   0   8   7     3996.37     3984.67     91.43 o 
   2   8   7     3456.98     3379.15    115.87 o 
   4   8   7       40.58       30.57     17.42 o 
   6   8   7      608.25      697.90     44.79 o 
   8   8   7       10.03        3.73     17.95 o 
  10   8   7       49.93       64.51     23.28 o 
  12   8   7      140.78      156.39     30.03 o 
  -9   9   7      216.42      143.24     30.75 o 
  -7   9   7       65.40       57.15     14.59 o 
  -5   9   7       29.06        0.85     12.00 o 
  -3   9   7      149.68      156.30     16.16 o 
  -1   9   7      200.38      216.07     18.93 o 
   1   9   7      311.87      266.76     20.40 o 
   3   9   7       43.56       18.31     18.66 o 
   5   9   7      634.17      642.28     45.14 o 
   7   9   7        4.40        6.22     18.48 o 
   9   9   7      240.55      206.15     30.57 o 
  11   9   7      326.46      348.68     38.92 o 
 -10  10   7      168.65      123.87     31.10 o 
  -8  10   7       47.48       24.78     15.35 o 
  -6  10   7        1.64        6.32     13.14 o 
  -4  10   7       10.98        6.39     14.84 o 
  -2  10   7       32.76       28.65     23.73 o 
   0  10   7      237.06      242.58     25.06 o 
   2  10   7      355.17      367.41     42.30 o 
   4  10   7        2.27      -10.84     18.66 o 
   6  10   7     1329.92     1358.84     70.73 o 
   8  10   7      212.15      189.45     30.92 o 
  -7  11   7      701.89      707.23     36.35 o 
  -5  11   7      883.41      882.30     38.51 o 
  -3  11   7       56.57       50.28     18.04 o 
  -1  11   7      298.61      270.57     23.55 o 
   1  11   7      416.05      358.66     26.25 o 
   3  11   7      201.82      172.83     22.34 o 
   5  11   7      230.50      209.18     32.70 o 
 -18   0   8     1004.44     1249.54     66.64 o 
 -16   0   8      213.01      285.42     29.86 o 
 -14   0   8     2639.63     2278.00     88.68 o 
 -12   0   8      165.81      175.23     23.10 o 
 -10   0   8     3399.97     3123.59    107.16 o 
  -8   0   8     3459.38     3670.37     75.65 o 
  -6   0   8     5087.70     5339.72    101.83 o 
  -4   0   8     9466.30     8903.33    170.40 o 
  -2   0   8       25.16       24.10      3.23 o 
   0   0   8    18130.22    19139.95    348.28 o 
   2   0   8      412.83      327.29     13.13 o 
   4   0   8     4812.85     4842.31    132.05 o 
   6   0   8      683.89      834.39     36.08 o 
   8   0   8        5.82      -14.93     12.97 o 
  10   0   8      217.88      221.79     25.06 o 
  12   0   8        4.12       14.75     17.59 o 
 -17   1   8      191.77      256.31     22.37 o 
 -15   1   8       39.87       40.72     13.99 o 
 -13   1   8       52.46       22.80     12.42 o 
 -11   1   8       10.33       11.01     10.99 o 
  -9   1   8       12.46        2.10      5.23 o 
  -7   1   8     1349.75     1570.44     29.81 o 
  -5   1   8     6605.74     6676.19    185.36 o 
  -3   1   8     2345.70     2140.13     33.13 o 
  -1   1   8     4017.03     4169.08     57.06 o 
   1   1   8     9165.67    10460.24    134.88 o 
   3   1   8     1008.39     1143.09     23.02 o 
   5   1   8     1193.58     1194.45     31.17 o 
   7   1   8       94.04       79.38     11.12 o 
   9   1   8        4.70       25.95     15.99 o 
  11   1   8     4186.11     3959.93    124.05 o 
  13   1   8     2146.02     1866.23     75.71 o 
  15   1   8      181.38      183.05     28.79 o 
 -18   2   8      160.14      219.31     31.99 o 
 -16   2   8        1.52       -7.99     12.16 o 
 -14   2   8       80.17       56.33     13.95 o 
 -12   2   8      191.67      279.25     20.88 o 
 -10   2   8     2801.62     2915.13     55.02 o 
  -8   2   8      436.69      469.00     14.50 o 
  -6   2   8     1252.76     1371.83     22.24 o 
  -4   2   8     1547.32     1397.26     43.87 o 
  -2   2   8     1614.82     1481.60     23.52 o 
   0   2   8      395.21      551.67     12.83 o 
   2   2   8     2125.73     2402.25     40.83 o 
   4   2   8     2078.61     1890.75     60.96 o 
   6   2   8     1384.54     1257.36     47.98 o 
   8   2   8      873.59      919.83     27.62 o 
  10   2   8        0.64       18.48     16.88 o 
  12   2   8      198.49      211.31     26.66 o 
  14   2   8      177.29      190.34     28.44 o 
  16   2   8        4.12       14.04     23.46 o 
 -17   3   8      229.44      278.66     35.01 o 
 -15   3   8       22.27       20.80     13.24 o 
 -13   3   8     1064.04     1064.05     93.12 o 
 -11   3   8      949.24      898.06     44.66 o 
  -9   3   8     1067.19     1171.06     22.10 o 
  -7   3   8     1861.19     1885.16     38.53 o 
  -5   3   8     1389.16     1604.15     30.41 o 
  -3   3   8      681.39      674.52     16.36 o 
  -1   3   8      542.66      679.61     18.29 o 
   1   3   8    11483.01    11996.61    227.66 o 
   3   3   8     1423.82     1135.80     38.03 o 
   5   3   8     1908.91     1753.57     71.44 o 
   7   3   8     4537.53     4447.42    129.91 o 
   9   3   8       75.86       87.19      9.42 o 
  11   3   8      172.66      193.71     26.12 o 
  13   3   8      476.53      542.22     39.45 o 
  15   3   8        6.85        7.46     20.44 o 
 -16   4   8        0.17        4.80     20.97 o 
 -14   4   8        2.10       -4.63      9.07 o 
 -12   4   8      940.41      903.09     25.77 o 
 -10   4   8      595.89      629.35     24.23 o 
  -8   4   8      111.66       96.19      7.27 o 
  -6   4   8      461.95      483.47     21.51 o 
  -4   4   8      670.49      840.84     20.25 o 
  -2   4   8      123.64      137.70      9.54 o 
   0   4   8     3786.49     4175.50     70.94 o 
   2   4   8      249.01      290.59     22.04 o 
   6   4   8       96.22      123.57     15.19 o 
   8   4   8       64.38       61.31     18.31 o 
  10   4   8     1062.88     1040.37     50.29 o 
  12   4   8     1136.02     1167.26     57.23 o 
  14   4   8      153.32      134.71     27.37 o 
  16   4   8       19.83       41.05     25.59 o 
 -15   5   8      174.04      164.57     29.68 o 
 -13   5   8      515.81      495.98     33.88 o 
 -11   5   8      232.49      216.12     13.20 o 
  -9   5   8     1015.49     1088.14     26.34 o 
  -7   5   8      354.12      409.27     15.46 o 
  -5   5   8     1707.89     1546.85     32.95 o 
  -3   5   8       19.14        6.15      6.53 o 
  -1   5   8     1141.84     1270.46     62.29 o 
   1   5   8        4.67       14.54      8.20 o 
   3   5   8       74.19       89.45      9.36 o 
   5   5   8        5.16        8.35      5.33 o 
   7   5   8        1.33       -1.95     15.64 o 
   9   5   8       13.48      -16.71     15.82 o 
  11   5   8      218.53      209.53     27.37 o 
  13   5   8       84.90       75.35     22.39 o 
  15   5   8      131.01      165.81     29.50 o 
 -16   6   8       15.31       17.95     24.35 o 
 -14   6   8       30.88       58.47     25.41 o 
 -12   6   8     1070.34     1049.31     36.35 o 
 -10   6   8       11.87       19.90      9.55 o 
  -8   6   8      143.63      195.35     11.75 o 
  -6   6   8      258.03      311.09     14.98 o 
  -4   6   8      108.83       84.12      9.26 o 
  -2   6   8       82.27      108.09      9.88 o 
   0   6   8      720.15      743.75     26.57 o 
   2   6   8      364.47      414.44     18.10 o 
   4   6   8      260.61      248.51     23.55 o 
   6   6   8     3682.79     3283.36    105.57 o 
   8   6   8      184.27      132.05     22.57 o 
  10   6   8        8.19        9.95     18.31 o 
  12   6   8      112.83      131.69     27.37 o 
  14   6   8      240.14      219.66     32.70 o 
 -15   7   8        0.04        0.53     22.21 o 
 -13   7   8        0.19      -10.49     19.55 o 
 -11   7   8      233.29      276.63     19.32 o 
  -9   7   8       29.37       40.10     10.53 o 
  -7   7   8        1.43        5.54      7.12 o 
  -5   7   8        6.82       -3.04      8.00 o 
  -3   7   8       13.26       22.65      8.35 o 
  -1   7   8      768.32      805.93     23.94 o 
   1   7   8      828.74      896.81     29.64 o 
   3   7   8       21.41       -6.04     15.11 o 
   5   7   8     1019.52      885.93     47.98 o 
   7   7   8     3203.02     3347.51    110.72 o 
   9   7   8       98.98       67.00     20.97 o 
  11   7   8        3.63      -16.88     19.02 o 
  13   7   8       99.03       44.25     23.28 o 
 -12   8   8        3.60       22.75     22.75 o 
 -10   8   8      476.32      479.63     75.00 o 
  -8   8   8      125.60      127.95     13.09 o 
  -6   8   8     3614.30     3595.24     70.06 o 
  -4   8   8      166.49      189.07     13.41 o 
  -2   8   8       45.91       53.17     10.00 o 
   0   8   8     3287.51     3229.73     62.65 o 
   2   8   8     7347.38     7403.06    222.86 o 
   4   8   8      208.69      178.96     26.12 o 
   6   8   8      201.87      234.59     28.44 o 
   8   8   8     1082.47     1061.16     54.74 o 
  10   8   8       13.30      -12.62     17.59 o 
  12   8   8       16.05       -5.15     20.44 o 
 -11   9   8      194.46      179.67     33.23 o 
  -9   9   8      352.92      371.29     20.05 o 
  -7   9   8      468.61      451.66     39.60 o 
  -5   9   8       46.71       38.94     10.57 o 
  -3   9   8       23.05       29.62     12.45 o 
  -1   9   8      179.53      163.42     17.56 o 
   1   9   8      164.68      167.54     18.10 o 
   3   9   8      115.27      127.96     24.53 o 
   5   9   8        5.14       31.28     20.62 o 
   9   9   8       28.19       30.57     21.86 o 
  11   9   8        5.77       20.97     22.75 o 
 -10  10   8        5.12       -1.24     26.48 o 
  -8  10   8       18.28       -8.94     14.57 o 
  -6  10   8      518.03      547.12     30.40 o 
  -4  10   8        0.19       -7.37     12.08 o 
  -2  10   8       76.30       53.90     15.16 o 
   0  10   8        6.76       11.48     13.31 o 
   2  10   8       51.49       25.44     15.36 o 
   4  10   8      328.27      306.21     34.30 o 
   6  10   8      393.30      380.50     38.39 o 
   8  10   8      112.56       83.35     26.84 o 
  -7  11   8      315.73      345.84     39.45 o 
  -5  11   8       27.66       19.95     14.94 o 
  -3  11   8       28.76       22.19     15.00 o 
  -1  11   8       66.34       72.69     17.11 o 
   1  11   8     1215.95     1203.20     46.56 o 
   3  11   8      145.13      154.02     22.36 o 
   5  11   8       35.42       46.74     25.06 o 
 -17   1   9       70.75       89.24     17.19 o 
 -15   1   9      101.91      136.41     17.26 o 
 -13   1   9      282.49      233.05     18.78 o 
 -11   1   9     1571.11     1433.99     37.36 o 
  -9   1   9      458.17      468.40     16.11 o 
  -7   1   9      300.69      342.48     18.23 o 
  -5   1   9       35.01       27.77      6.02 o 
  -3   1   9      155.69      164.83      8.61 o 
  -1   1   9     1514.60     1488.12     23.11 o 
   1   1   9       65.36       85.20      5.41 o 
   3   1   9      437.85      412.69     16.26 o 
   5   1   9      130.91      139.69     11.31 o 
   7   1   9       28.86       31.32     10.36 o 
   9   1   9     1087.99     1000.02     46.38 o 
  11   1   9      419.45      362.01     31.63 o 
  13   1   9      724.14      652.94     44.43 o 
  15   1   9      328.61      371.43     36.43 o 
 -18   2   9        7.27        5.33     21.68 o 
 -16   2   9        0.11        4.70     12.81 o 
 -14   2   9      484.73      479.14     26.94 o 
 -12   2   9      231.56      179.87     17.36 o 
 -10   2   9        0.47        0.61      6.56 o 
  -8   2   9        5.10       -3.94      5.19 o 
  -6   2   9     1266.08     1310.71     61.49 o 
  -4   2   9      516.82      511.23     18.28 o 
  -2   2   9     2909.55     2919.64     41.96 o 
   0   2   9     4203.02     4714.20     75.03 o 
   2   2   9       14.94       12.03      5.76 o 
   4   2   9       71.10      150.17     16.88 o 
   6   2   9     7407.30     8166.90    219.84 o 
   8   2   9        1.52       -6.40     13.51 o 
  10   2   9       89.33       76.60     21.15 o 
  12   2   9      278.78      168.48     25.24 o 
  14   2   9       71.50       69.67     22.93 o 
  16   2   9      102.82       90.64     28.79 o 
 -17   3   9      309.09      405.73     41.05 o 
 -15   3   9      302.08      349.47     23.35 o 
 -13   3   9      121.03      131.54     16.39 o 
 -11   3   9      165.82      154.62     16.76 o 
  -9   3   9      149.26      154.99      8.57 o 
  -7   3   9       17.40       28.42      7.21 o 
  -5   3   9     1507.38     1719.69     41.94 o 
  -3   3   9     1214.01     1380.99     27.30 o 
  -1   3   9     2250.45     2569.62    106.54 o 
   1   3   9     6361.69     7068.14    110.53 o 
   3   3   9       49.49       37.06      8.35 o 
   5   3   9       87.00       97.47     12.44 o 
   7   3   9      115.53       90.99     18.48 o 
   9   3   9       17.27       15.10      8.02 o 
  11   3   9       83.47      100.41     21.33 o 
  13   3   9      839.33      707.50     46.56 o 
  15   3   9      159.66      115.87     26.84 o 
 -16   4   9       16.46       41.41     23.28 o 
 -14   4   9      207.79      220.93     19.21 o 
 -12   4   9       98.37      129.10     12.00 o 
 -10   4   9     1782.47     1646.79     34.79 o 
  -8   4   9       23.19       32.01      6.20 o 
  -6   4   9      349.28      392.14     12.15 o 
  -4   4   9     1660.90     1740.45     98.47 o 
  -2   4   9       23.47       21.31      8.14 o 
   0   4   9      510.30      604.92     21.42 o 
   2   4   9       45.56       37.42      8.10 o 
   4   4   9      305.09      323.67     14.58 o 
   6   4   9     4285.75     4319.05     86.62 o 
   8   4   9     1892.35     2024.00     71.01 o 
  10   4   9        1.53       16.35     18.31 o 
  12   4   9      426.85      376.76     33.77 o 
  14   4   9       42.44       30.03     21.33 o 
  16   4   9        0.19        9.06     22.39 o 
 -15   5   9        6.84       -7.82     21.68 o 
 -13   5   9      171.96      127.58     15.75 o 
 -11   5   9     3134.04     3111.18     59.51 o 
  -9   5   9       92.61       95.11     12.16 o 
  -7   5   9        7.30       15.49      7.54 o 
  -5   5   9     1206.05     1205.81     28.03 o 
  -3   5   9      268.59      239.53     15.34 o 
  -1   5   9     1522.55     1547.21     41.02 o 
   1   5   9     1974.55     1962.93     62.38 o 
   3   5   9      567.92      548.05     32.34 o 
   5   5   9        8.58        7.98      6.21 o 
   7   5   9      147.86      140.58     22.39 o 
   9   5   9       52.18       30.39     17.77 o 
  11   5   9      106.32      135.07     25.06 o 
  13   5   9      174.19      205.27     30.21 o 
  15   5   9       14.24      -22.04     22.04 o 
 -14   6   9       40.68       37.50     23.64 o 
 -12   6   9     1118.82     1207.42     67.36 o 
 -10   6   9      638.98      608.25     19.80 o 
  -8   6   9      691.24      684.68     26.49 o 
  -6   6   9       19.04       14.02      8.13 o 
  -4   6   9      124.82      141.74     10.83 o 
  -2   6   9        7.30        2.96      7.37 o 
   0   6   9      169.27      159.85     16.79 o 
   2   6   9      825.25      828.58     26.74 o 
   4   6   9       99.64      104.05      9.50 o 
   6   6   9       86.15       97.03     21.15 o 
   8   6   9        5.95      -20.08     15.99 o 
  10   6   9      364.30      274.93     30.03 o 
  12   6   9      977.95      860.52     51.36 o 
  14   6   9        8.94       42.65     24.35 o 
 -13   7   9      527.43      634.81     52.43 o 
 -11   7   9      127.19      172.92     29.32 o 
  -9   7   9      165.30      167.89     11.10 o 
  -7   7   9      130.04      141.12     10.47 o 
  -5   7   9        1.04        5.33      8.12 o 
  -3   7   9      105.98      100.76     10.62 o 
  -1   7   9        6.36       11.13     15.44 o 
   1   7   9     3974.21     3811.13    138.89 o 
   3   7   9       72.58       90.78     10.49 o 
   5   7   9      724.73      684.04     43.01 o 
   7   7   9     1015.09      896.06     48.16 o 
   9   7   9       61.82       55.98     20.79 o 
  11   7   9        6.05       12.08     19.37 o 
  13   7   9      464.39      513.96     44.25 o 
 -12   8   9       19.29       33.06     25.24 o 
 -10   8   9        7.65       12.69     15.65 o 
  -8   8   9      254.74      256.91     14.44 o 
  -6   8   9     1224.40     1267.24     33.34 o 
  -4   8   9       32.01       45.95      9.88 o 
  -2   8   9        7.37       10.04     12.38 o 
   0   8   9        5.18       -9.61      8.56 o 
   2   8   9       82.97       95.79     21.50 o 
   4   8   9      105.45      121.38     23.46 o 
   6   8   9      347.78      323.98     32.88 o 
   8   8   9      533.40      608.87     42.65 o 
  10   8   9        0.03        6.58     21.33 o 
  12   8   9      216.09      238.32     33.77 o 
 -11   9   9      802.24      839.37     41.34 o 
  -9   9   9       97.13       98.29     21.50 o 
  -7   9   9      725.84      721.89     57.94 o 
  -5   9   9       28.89       20.59     10.41 o 
  -3   9   9       57.68       57.34     18.12 o 
  -1   9   9      350.14      325.57     22.75 o 
   1   9   9       83.73       59.10     18.13 o 
   3   9   9       56.21       10.66     18.84 o 
   5   9   9        3.35        8.71     19.02 o 
   7   9   9        8.26        2.31     18.66 o 
   9   9   9        4.20       27.19     22.75 o 
  -8  10   9        0.65        8.35     22.21 o 
  -6  10   9       63.98       75.28     15.76 o 
  -4  10   9      178.30      192.74     31.10 o 
  -2  10   9      299.88      304.05     22.52 o 
   0  10   9       89.33       77.70     16.52 o 
   2  10   9      124.75      151.05     25.15 o 
   4  10   9      373.36      371.97     37.85 o 
   6  10   9       70.13       85.48     25.95 o 
   8  10   9        5.70      -14.40     20.79 o 
  -5  11   9      120.47      120.12     18.94 o 
  -3  11   9       72.83       83.94     17.27 o 
  -1  11   9       34.91       27.67     15.19 o 
   1  11   9      191.19      165.32     21.29 o 
   3  11   9      337.38      280.13     39.28 o 
   5  11   9        0.59        8.53     21.68 o 
 -18   0  10      685.81      891.79     56.87 o 
 -16   0  10      984.95      976.39     56.16 o 
 -14   0  10       38.21       63.09     21.50 o 
 -12   0  10     1887.44     1426.55     63.80 o 
 -10   0  10      137.39      154.58     11.98 o 
  -8   0  10      118.28      103.42     10.75 o 
  -6   0  10    21547.28    22462.80    336.49 o 
  -4   0  10     1320.26     1057.61     25.40 o 
  -2   0  10     3675.02     3896.32     61.96 o 
   0   0  10    21434.16    23630.79    636.86 o 
   2   0  10     3789.08     3983.69     77.10 o 
   4   0  10     3080.46     3749.51    106.63 o 
   6   0  10      816.11      961.10     41.59 o 
   8   0  10      233.84      342.82     28.26 o 
  10   0  10     1505.30     1595.74     64.87 o 
  12   0  10        2.13      -23.19     15.46 o 
 -17   1  10        1.00       -6.25     13.35 o 
 -15   1  10       10.67       -2.89     12.70 o 
 -13   1  10       81.01       37.59     14.48 o 
 -11   1  10      189.22      207.54     19.55 o 
  -9   1  10      771.34      784.75     16.89 o 
  -7   1  10      111.93      170.49     21.24 o 
  -5   1  10     5050.18     5115.64     83.82 o 
  -3   1  10     2547.73     2909.39     50.36 o 
  -1   1  10      547.97      499.29     10.99 o 
   1   1  10     2047.69     2506.63     36.23 o 
   3   1  10      347.91      372.73     15.69 o 
   5   1  10       41.52       76.14     10.54 o 
   7   1  10        2.53        2.55      9.71 o 
   9   1  10     1072.86     1176.32     51.54 o 
  11   1  10       33.40       16.35     17.24 o 
  13   1  10      490.60      437.54     38.03 o 
  15   1  10        0.78       19.55     21.68 o 
 -18   2  10       40.24       63.45     25.41 o 
 -16   2  10       60.07       52.29     15.49 o 
 -14   2  10      244.61      271.29     21.13 o 
 -12   2  10      409.69      397.56     24.05 o 
 -10   2  10      785.33      675.65     19.37 o 
  -8   2  10     1069.10     1114.30     24.22 o 
  -6   2  10     4487.91     4915.74    130.10 o 
  -4   2  10     2314.70     2123.75     47.82 o 
  -2   2  10      100.47      151.69      8.54 o 
   0   2  10     2733.82     2886.82     42.48 o 
   2   2  10      526.11      583.37     16.00 o 
   4   2  10      430.83      464.74     27.37 o 
   6   2  10      945.12      916.32     40.70 o 
   8   2  10       19.58       18.66     15.99 o 
  10   2  10      133.25      119.60     22.21 o 
  12   2  10      387.62      398.98     35.90 o 
  14   2  10      514.80      483.93     39.99 o 
  16   2  10        7.66      -18.48     22.57 o 
 -17   3  10        1.31      -28.26     19.73 o 
 -15   3  10      280.45      285.17     22.52 o 
 -13   3  10     1166.08     1044.55     39.63 o 
 -11   3  10      547.96      572.13     40.61 o 
  -9   3  10     1552.86     1471.18     34.31 o 
  -7   3  10      296.25      328.54     12.83 o 
  -5   3  10      143.79      112.82     16.45 o 
  -3   3  10       42.23       33.35      6.73 o 
  -1   3  10       33.60       57.67      6.32 o 
   1   3  10     1003.39      966.79     21.46 o 
   3   3  10      902.35      946.34     26.35 o 
   5   3  10     1374.83     1266.41     32.89 o 
   7   3  10     1889.12     1725.30     64.33 o 
   9   3  10      103.67       49.58     18.31 o 
  11   3  10      259.28      237.61     27.90 o 
  13   3  10      244.67      293.95     32.17 o 
  15   3  10        0.51       15.11     22.93 o 
 -16   4  10       27.68        6.58     22.93 o 
 -14   4  10       65.26       90.91     20.17 o 
 -12   4  10      956.96      989.92     26.21 o 
 -10   4  10      795.90      849.96     22.45 o 
  -8   4  10     1531.28     1482.30     57.92 o 
  -6   4  10        5.66       21.44     10.45 o 
  -4   4  10      372.46      306.56     11.61 o 
  -2   4  10       87.17       58.79      9.91 o 
   0   4  10      403.60      444.54     19.10 o 
   2   4  10      555.02      388.67     26.84 o 
   4   4  10      679.80      607.52     20.54 o 
   6   4  10     2695.54     2646.29     57.87 o 
   8   4  10      689.07      653.28     21.52 o 
  10   4  10        0.16       -4.44     16.53 o 
  12   4  10     1435.78     1389.41     63.45 o 
  14   4  10      178.44      198.16     31.46 o 
 -15   5  10       16.94       20.62     23.10 o 
 -13   5  10       49.48       48.75     13.92 o 
 -11   5  10      970.24     1175.12     60.34 o 
  -9   5  10      135.15      139.57     11.28 o 
  -7   5  10     1423.52     1445.63     30.49 o 
  -5   5  10       35.45       30.54      7.34 o 
  -3   5  10      971.59      903.82     22.93 o 
  -1   5  10      408.00      277.91     62.91 o 
   1   5  10      647.21      598.46     64.78 o 
   3   5  10      362.04      428.42     18.74 o 
   5   5  10      171.26      144.72     29.77 o 
   7   5  10      119.31      136.13     23.10 o 
   9   5  10     1797.47     1772.04     70.73 o 
  11   5  10        0.00      -16.53     17.95 o 
  13   5  10        8.10       47.27     23.10 o 
  15   5  10       81.34      125.29     29.68 o 
 -14   6  10       55.37       87.26     28.61 o 
 -12   6  10     1987.44     1964.33     89.04 o 
 -10   6  10      202.17      255.80     13.65 o 
  -8   6  10        0.12        0.52      6.83 o 
  -6   6  10     2827.62     2845.52     54.96 o 
  -4   6  10       20.97       21.48      8.83 o 
  -2   6  10      570.72      658.20     20.67 o 
   0   6  10      355.20      406.81     20.14 o 
   2   6  10      533.20      485.41     36.34 o 
   4   6  10      297.53      340.81     16.73 o 
   6   6  10      244.38      257.34     26.84 o 
   8   6  10      614.27      502.06     36.97 o 
  10   6  10       24.70       30.57     19.90 o 
  12   6  10       50.41       74.64     24.17 o 
  14   6  10        7.80       27.19     22.93 o 
 -13   7  10        0.13       -3.20     21.50 o 
 -11   7  10       18.49       16.71     22.04 o 
  -9   7  10        5.47       -9.80      7.50 o 
  -7   7  10      682.94      636.76     18.53 o 
  -5   7  10      236.09      328.46     15.95 o 
  -3   7  10       22.38        8.28      7.92 o 
  -1   7  10      289.12      244.45     13.91 o 
   1   7  10     6045.49     6055.78    188.83 o 
   3   7  10      281.79      241.86     15.29 o 
   5   7  10     1375.60     1375.54     64.33 o 
   7   7  10     1778.72     1815.93     74.46 o 
   9   7  10      105.90      110.90     24.88 o 
  11   7  10        0.56       -3.91     19.37 o 
  13   7  10      181.52      179.67     32.17 o 
 -12   8  10       25.81       12.74     17.66 o 
 -10   8  10      403.82      431.67     49.67 o 
  -8   8  10        1.78       -9.74      7.73 o 
  -6   8  10      372.73      364.27     21.33 o 
  -4   8  10        1.33       -1.85      8.57 o 
  -2   8  10       14.72        3.25      8.53 o 
   0   8  10      529.01      543.60     23.70 o 
   2   8  10      758.25      553.55     95.35 o 
   4   8  10       33.34       59.00     19.90 o 
   8   8  10        0.66       -0.18     18.31 o 
  10   8  10      129.36      125.47     28.26 o 
  12   8  10        0.04       -0.89     23.64 o 
 -11   9  10      827.76      840.75     40.85 o 
  -9   9  10      137.27      147.21     20.81 o 
  -7   9  10      550.64      528.34     23.15 o 
  -5   9  10     1163.63     1166.50     33.19 o 
  -3   9  10       18.78        0.43      9.14 o 
  -1   9  10      140.89      149.62     13.29 o 
   1   9  10      385.89      382.77     24.48 o 
   3   9  10        0.13       14.75     18.13 o 
   5   9  10       97.69      122.80     25.77 o 
   7   9  10       80.64       74.29     24.53 o 
   9   9  10        1.89       -3.20     19.73 o 
  -8  10  10        2.62        0.00     23.99 o 
  -6  10  10      118.41      146.38     29.59 o 
  -4  10  10      493.52      572.63     29.37 o 
  -2  10  10       24.05       31.23     14.30 o 
   0  10  10      151.06      124.87     18.25 o 
   2  10  10     1015.41      899.22     39.27 o 
   4  10  10      248.88      203.49     32.34 o 
   6  10  10       15.14       16.88     24.17 o 
   8  10  10       20.07       13.86     24.53 o 
  -5  11  10      205.34      186.78     32.34 o 
  -3  11  10       83.68       88.01     17.97 o 
  -1  11  10      129.81      115.88     35.81 o 
   1  11  10     1038.69      971.14     41.89 o 
   3  11  10      228.57      195.95     23.06 o 
 -17   1  11      175.79      186.89     20.61 o 
 -15   1  11       82.66      113.88     29.59 o 
 -13   1  11      316.24      261.52     20.25 o 
 -11   1  11      795.81      813.99     32.99 o 
  -9   1  11     1433.52     1349.74     35.61 o 
  -7   1  11        0.84        6.51      6.37 o 
  -5   1  11      468.09      498.22     15.64 o 
  -3   1  11      417.54      464.79     14.49 o 
  -1   1  11     1652.52     1686.35     22.88 o 
   1   1  11     7809.85     8577.19    112.35 o 
   3   1  11      493.88      493.39     19.28 o 
   5   1  11      130.76      131.33     12.13 o 
   7   1  11     5563.05     5846.76    116.74 o 
   9   1  11      238.55      273.86     26.84 o 
  11   1  11        0.20        9.24     16.71 o 
  13   1  11      483.63      408.58     36.43 o 
  15   1  11      126.75      109.83     27.90 o 
 -16   2  11       54.83       63.95     16.24 o 
 -14   2  11      168.75      139.38     18.16 o 
 -12   2  11     2684.79     2189.19     61.48 o 
 -10   2  11       81.44       74.94      7.32 o 
  -8   2  11     2426.51     2504.26     99.08 o 
  -6   2  11      522.56      514.85     16.90 o 
  -4   2  11     1850.16     1828.86     35.62 o 
  -2   2  11       86.92       62.49      4.87 o 
   0   2  11       87.85      100.67      9.11 o 
   2   2  11      398.30      505.81     19.15 o 
   4   2  11      691.00      687.77     32.52 o 
   6   2  11      664.13      676.40     35.90 o 
   8   2  11       29.71       34.30     17.06 o 
  10   2  11     1164.19     1044.10     50.65 o 
  12   2  11      745.36      631.97     41.94 o 
  14   2  11      351.63      314.21     35.54 o 
  16   2  11       13.41      -14.04     23.46 o 
 -17   3  11      815.79      997.71     64.69 o 
 -15   3  11        9.86        9.19     13.14 o 
 -13   3  11       45.02       31.42     14.09 o 
 -11   3  11      240.49      252.29     30.66 o 
  -9   3  11      274.48      277.55     19.53 o 
  -7   3  11      238.68      193.20     12.13 o 
  -5   3  11      152.59      147.56     14.92 o 
  -3   3  11     2835.55     2987.41     43.75 o 
  -1   3  11     1318.67     1500.79     43.26 o 
   1   3  11     2365.57     2430.29     43.52 o 
   3   3  11     1000.15     1031.92     28.83 o 
   5   3  11      720.67      760.71     25.02 o 
   7   3  11      113.10      140.22     21.50 o 
   9   3  11      612.13      643.34     40.52 o 
  11   3  11      156.02      132.22     24.35 o 
  13   3  11       14.37       21.33     19.02 o 
  15   3  11       23.29       26.84     22.57 o 
 -16   4  11       47.88       61.49     26.12 o 
 -14   4  11      127.00      109.00     17.15 o 
 -12   4  11       17.37        6.24     12.80 o 
 -10   4  11      408.02      416.51     15.66 o 
  -8   4  11       95.40       94.75     15.65 o 
  -6   4  11      528.87      494.84     13.04 o 
  -4   4  11      277.60      313.23     17.87 o 
  -2   4  11        0.62        0.47      8.28 o 
   0   4  11       82.83      107.53     11.50 o 
   2   4  11       73.93       75.34     10.49 o 
   4   4  11       55.21       62.79     24.53 o 
   6   4  11     5364.66     5432.29    108.22 o 
   8   4  11     1215.29     1110.92     41.05 o 
  10   4  11      246.45      228.19     27.90 o 
  12   4  11       95.58       96.32     23.64 o 
  14   4  11       22.06       24.17     21.86 o 
 -15   5  11        0.58       -6.93     23.46 o 
 -13   5  11      166.61      163.75     18.05 o 
 -11   5  11       86.57       80.17     14.09 o 
  -9   5  11      141.17      154.90     10.62 o 
  -7   5  11      290.10      317.64     12.28 o 
  -5   5  11     4998.27     5028.45     86.80 o 
  -3   5  11       54.87       60.78      8.05 o 
  -1   5  11      415.17      369.70     19.34 o 
   1   5  11      249.37      294.08     21.50 o 
   3   5  11      936.76     1030.70     39.54 o 
   5   5  11       15.78        9.27      8.41 o 
   7   5  11     4454.81     4501.75     94.51 o 
   9   5  11      465.36      546.66     38.57 o 
  11   5  11       88.77       98.10     25.59 o 
  13   5  11       12.69       34.48     23.28 o 
 -14   6  11       60.57       23.64     24.17 o 
 -12   6  11        2.29       -0.22     14.22 o 
 -10   6  11      319.20      283.79     16.96 o 
  -8   6  11       15.73        2.52     10.90 o 
  -6   6  11     5858.48     5662.70     98.11 o 
  -4   6  11       13.63       21.41      8.09 o 
  -2   6  11        2.08       10.11      8.17 o 
   0   6  11      110.35      123.94     13.83 o 
   2   6  11        5.87        5.33      9.46 o 
   4   6  11       34.74       33.33     14.75 o 
   6   6  11      348.83      376.05     31.81 o 
   8   6  11     1100.79     1106.83     54.56 o 
  10   6  11        0.04       13.51     20.26 o 
  12   6  11        8.46       49.41     22.57 o 
 -13   7  11        0.37        2.49     22.04 o 
 -11   7  11        0.05      -12.13     17.68 o 
  -9   7  11       80.86       64.44     17.41 o 
  -7   7  11       80.19       79.48      9.27 o 
  -5   7  11       24.79       15.37      8.51 o 
  -3   7  11      981.26      975.81     33.27 o 
  -1   7  11      536.22      559.89     20.38 o 
   1   7  11      964.83      973.93     32.69 o 
   3   7  11      305.76      274.10     24.53 o 
   7   7  11        6.26       15.82     19.02 o 
   9   7  11       93.16       72.69     23.10 o 
  11   7  11       33.48       76.77     24.88 o 
 -12   8  11      325.46      313.30     41.85 o 
 -10   8  11      202.17      176.34     21.35 o 
  -8   8  11      355.80      348.36     18.96 o 
  -6   8  11       81.77       89.33     11.42 o 
  -4   8  11        7.79        0.00      8.51 o 
  -2   8  11      147.95      141.77     12.31 o 
   0   8  11       77.51       94.09     11.32 o 
   2   8  11      397.46      374.60     26.66 o 
   4   8  11        6.13       16.17     17.42 o 
   6   8  11       96.89       90.10     24.17 o 
   8   8  11        0.00       19.37     20.44 o 
  10   8  11       79.19       91.88     26.30 o 
 -11   9  11      746.68      788.19     80.15 o 
  -9   9  11       22.77       23.85     15.64 o 
  -7   9  11     1311.90     1311.35     46.79 o 
  -5   9  11     1246.77     1241.67     34.20 o 
  -3   9  11      129.29      157.80     13.83 o 
  -1   9  11     1232.24     1114.89     31.41 o 
   1   9  11      251.73      217.02     20.67 o 
   3   9  11      248.39      263.56     31.63 o 
   5   9  11       24.17       -6.75     19.37 o 
   7   9  11       42.90       46.03     22.57 o 
   9   9  11        7.54       15.46     21.86 o 
  -8  10  11       24.86        4.89     16.62 o 
  -6  10  11        2.91       21.54     15.11 o 
  -4  10  11       76.87       78.09     12.64 o 
  -2  10  11        9.92       13.62     13.80 o 
   0  10  11     1553.94     1607.65     52.23 o 
   2  10  11     2578.21     2318.69     96.06 o 
   4  10  11        0.07        0.36     19.55 o 
  -5  11  11        3.87        6.58     23.46 o 
  -3  11  11        1.66       -6.91     13.78 o 
  -1  11  11       58.69       46.73     32.43 o 
   1  11  11      123.78      104.24     20.03 o 
   3  11  11       58.89       34.27     18.31 o 
 -16   0  12      498.89      531.74     44.07 o 
 -14   0  12      470.11      472.73     40.16 o 
 -12   0  12      377.68      366.81     33.59 o 
 -10   0  12     5640.96     5787.68    116.63 o 
  -8   0  12      409.88      388.23     10.87 o 
  -6   0  12      278.84      313.32     26.48 o 
  -4   0  12       55.34       96.67      6.28 o 
  -2   0  12       23.82       20.20      4.62 o 
   0   0  12     3336.32     3710.85     73.04 o 
   2   0  12      679.88      759.39     30.57 o 
   4   0  12     1508.28     1586.50     54.92 o 
   6   0  12       14.15        7.29     14.04 o 
   8   0  12        4.29        7.11     16.35 o 
  10   0  12      604.22      500.63     36.08 o 
  12   0  12      536.32      530.67     39.10 o 
 -17   1  12       30.94       30.78     16.24 o 
 -15   1  12       28.74       30.95     14.45 o 
 -13   1  12      611.52      615.89     30.68 o 
 -11   1  12     1451.43     1241.72     41.90 o 
  -9   1  12       11.31       34.99      8.79 o 
  -7   1  12     1411.44     1530.08     37.32 o 
  -5   1  12      252.69      336.84     12.48 o 
  -3   1  12     1580.15     1519.88     30.76 o 
  -1   1  12     1458.87     1692.73     26.59 o 
   1   1  12      236.58      251.86     12.45 o 
   3   1  12      296.32      205.08     13.07 o 
   5   1  12        7.14        2.58      8.85 o 
   7   1  12     3547.01     3359.59     74.02 o 
   9   1  12      186.73      205.62     25.24 o 
  11   1  12      290.09      269.42     28.97 o 
  13   1  12      141.47       76.77     23.46 o 
  15   1  12       71.95       67.71     25.77 o 
 -16   2  12        1.49        3.57     16.26 o 
 -14   2  12      131.98       82.55     15.96 o 
 -12   2  12      125.79       98.24     15.16 o 
 -10   2  12       27.10       43.01     19.90 o 
  -8   2  12      698.30      636.95     21.45 o 
  -6   2  12      442.20      465.29     16.57 o 
  -4   2  12     1123.88      888.93     24.30 o 
  -2   2  12       11.68       17.62      4.18 o 
   0   2  12      276.13      349.08     12.26 o 
   2   2  12      164.63      171.28     12.66 o 
   4   2  12        4.37       24.70     12.62 o 
   6   2  12      136.82      203.31     22.21 o 
   8   2  12       51.55       49.41     19.37 o 
  10   2  12     1165.69     1151.44     54.03 o 
  12   2  12      297.44      244.90     29.15 o 
  14   2  12      100.96       90.81     25.41 o 
 -17   3  12       54.23       62.02     28.26 o 
 -15   3  12       17.46       -7.52     12.90 o 
 -13   3  12       62.82       59.99     21.15 o 
 -11   3  12     3328.85     3262.39    120.67 o 
  -9   3  12       96.08      117.77     15.21 o 
  -7   3  12      218.65      269.80     13.87 o 
  -5   3  12     9904.16     9303.40    152.37 o 
  -3   3  12       69.42       49.09      6.46 o 
  -1   3  12      312.90      376.16     15.06 o 
   1   3  12     6952.98     7235.29    200.82 o 
   3   3  12       17.75       15.45      9.28 o 
   5   3  12     1108.17     1278.81     36.61 o 
   7   3  12        7.23       15.82     16.53 o 
   9   3  12        0.14       18.31     17.06 o 
  11   3  12      430.45      440.92     36.25 o 
  13   3  12      105.82      102.72     26.30 o 
  15   3  12      165.70      164.39     32.34 o 
 -16   4  12       48.95       91.88     27.55 o 
 -14   4  12        4.50       -2.08     13.02 o 
 -12   4  12       16.26        7.35     13.77 o 
 -10   4  12       21.88       31.78     17.06 o 
  -8   4  12      201.53      246.55     14.47 o 
  -6   4  12       26.43       69.54     10.23 o 
  -4   4  12     1166.05     1113.95     39.88 o 
  -2   4  12        5.13        3.17     12.35 o 
   0   4  12      412.56      369.48     27.37 o 
   2   4  12     1519.51     1706.19     43.02 o 
   4   4  12       71.68       56.37     10.70 o 
   6   4  12     6688.89     6453.49    127.55 o 
   8   4  12      322.97      346.09     23.19 o 
  10   4  12      321.49      364.32     34.12 o 
  12   4  12       54.89       61.85     22.21 o 
  14   4  12       35.66       52.60     24.17 o 
 -15   5  12       14.98        3.73     22.57 o 
 -13   5  12        0.65       -0.80     12.98 o 
 -11   5  12       57.85       62.00     14.26 o 
  -9   5  12      198.04      214.56     14.39 o 
  -7   5  12       96.08       87.00      7.67 o 
  -5   5  12      261.93      316.45     13.77 o 
  -3   5  12      274.57      252.21     12.76 o 
  -1   5  12       20.35       17.27     10.49 o 
   1   5  12       15.99       14.33      9.51 o 
   3   5  12      722.58      592.71     23.38 o 
   5   5  12      230.33      208.44     13.91 o 
   7   5  12      774.72      712.48     41.94 o 
   9   5  12       10.77       36.79     20.79 o 
  11   5  12        0.18       26.30     20.62 o 
  13   5  12      967.73     1162.10     63.09 o 
 -14   6  12      139.52      133.82     30.75 o 
 -12   6  12       12.71        0.00     19.73 o 
 -10   6  12        6.11        0.89      9.68 o 
  -8   6  12        0.36       -1.18      9.53 o 
  -6   6  12     1904.00     1869.72     39.83 o 
  -4   6  12       53.62       57.06      8.88 o 
  -2   6  12       14.23        8.44      7.87 o 
   0   6  12     1266.22     1120.26     35.15 o 
   2   6  12     1772.94     1808.34     48.08 o 
   4   6  12       72.36       71.62     12.26 o 
   6   6  12      720.52      744.46     44.61 o 
   8   6  12       51.38       43.54     21.33 o 
  10   6  12      140.62      143.06     27.90 o 
  12   6  12        0.00      -30.39     20.26 o 
 -13   7  12       93.24      141.57     40.79 o 
 -11   7  12      289.30      274.89     23.69 o 
  -9   7  12       51.39       65.70     15.19 o 
  -7   7  12       17.05        8.29      9.21 o 
  -5   7  12       47.42       30.54      8.72 o 
  -3   7  12       34.59       34.44      8.97 o 
  -1   7  12       69.65       64.58     10.27 o 
   1   7  12      394.56      365.64     20.64 o 
   3   7  12      157.91      174.68     14.13 o 
   7   7  12        4.64        6.22     19.90 o 
   9   7  12       38.02       35.72     21.50 o 
  11   7  12      254.37      307.63     37.32 o 
 -12   8  12      450.77      443.06     51.27 o 
 -10   8  12      662.77      752.20     36.83 o 
  -8   8  12        8.66       18.87     10.91 o 
  -6   8  12      642.62      750.79     24.88 o 
  -4   8  12       57.25       59.28     10.28 o 
  -2   8  12       94.68      114.99     11.79 o 
   0   8  12       39.31       44.88     13.06 o 
   2   8  12        0.16        0.62      9.30 o 
   4   8  12      342.01      325.76     34.66 o 
   6   8  12       17.67       -0.36     17.95 o 
   8   8  12      237.32      236.01     30.75 o 
  10   8  12        2.74        4.09     22.57 o 
  -9   9  12       77.67       63.27     18.10 o 
  -7   9  12      145.65      136.92     19.66 o 
  -5   9  12      213.30      233.52     20.99 o 
  -3   9  12        3.63       14.00     15.13 o 
  -1   9  12      343.69      359.37     18.33 o 
   1   9  12        8.96       33.59     20.79 o 
   3   9  12        1.84      -19.19     16.88 o 
   5   9  12        2.42        2.31     19.73 o 
   7   9  12      112.39       56.51     23.81 o 
   9   9  12      193.23      214.68     33.41 o 
  -8  10  12       72.86       88.25     25.24 o 
  -6  10  12        0.25       20.71     14.89 o 
  -4  10  12       39.11       47.60     41.32 o 
  -2  10  12       16.86       13.57     10.21 o 
   0  10  12       16.78       14.78     14.64 o 
   2  10  12     1066.63     1088.56     44.11 o 
   4  10  12      101.65       55.98     24.88 o 
  -3  11  12        1.09      -12.97     21.15 o 
  -1  11  12        8.69      -10.46     14.08 o 
   1  11  12      127.88      128.16     20.23 o 
 -17   1  13       31.97       44.75     16.62 o 
 -15   1  13       22.71       25.77     24.61 o 
 -13   1  13       68.34       86.73     16.02 o 
 -11   1  13      489.32      448.65     25.93 o 
  -9   1  13      156.73      147.36      8.37 o 
  -7   1  13       90.05       52.39     12.94 o 
  -5   1  13      326.91      354.79     13.14 o 
  -3   1  13      533.66      559.40     12.09 o 
  -1   1  13      107.82      148.89      5.90 o 
   1   1  13     3767.22     4271.03     67.51 o 
   3   1  13       12.88       35.91      9.36 o 
   5   1  13      371.78      382.16     19.57 o 
   7   1  13     3191.60     3167.64     71.76 o 
   9   1  13      164.37      137.02     22.57 o 
  11   1  13      435.62      451.94     37.14 o 
  13   1  13      379.05      354.73     35.19 o 
  15   1  13      125.09      112.85     30.39 o 
 -16   2  13      284.38      298.05     24.56 o 
 -14   2  13        0.44        1.12     13.53 o 
 -12   2  13      178.69      155.72     18.09 o 
 -10   2  13     2262.14     2348.70     62.11 o 
  -8   2  13      117.85      120.03     17.78 o 
  -6   2  13      891.47      913.35     45.80 o 
  -4   2  13      597.53      643.74     18.83 o 
  -2   2  13       41.24       50.84      7.54 o 
   0   2  13      366.02      484.83     15.01 o 
   2   2  13      138.31      148.09     12.42 o 
   4   2  13      202.51      168.48     19.55 o 
   6   2  13     2508.83     2504.42     83.35 o 
   8   2  13     2023.85     1904.26     71.09 o 
  10   2  13       39.82       31.63     18.31 o 
  12   2  13       12.81       35.54     21.15 o 
  14   2  13       18.47        7.46     20.44 o 
 -15   3  13       97.85      113.62     18.26 o 
 -13   3  13       13.91       -8.34     12.48 o 
 -11   3  13       25.90       24.70     20.08 o 
  -9   3  13      374.44      314.20     16.18 o 
  -7   3  13      400.22      416.39     18.08 o 
  -5   3  13     2485.13     2300.73     64.17 o 
  -3   3  13      305.45      347.83     11.18 o 
  -1   3  13     1520.52     1483.72     29.42 o 
   1   3  13       27.92       36.04      9.39 o 
   3   3  13       21.66       33.77     10.68 o 
   5   3  13      406.25      337.38     30.30 o 
   7   3  13      296.45      276.71     27.37 o 
   9   3  13      177.01      142.53     24.35 o 
  11   3  13      204.34      189.09     28.44 o 
  13   3  13       43.46       45.67     23.81 o 
  15   3  13      150.74      195.85     32.70 o 
 -16   4  13        3.76        0.71     21.50 o 
 -14   4  13      279.88      301.86     23.81 o 
 -12   4  13      170.28      202.48     19.71 o 
 -10   4  13       32.39       17.66     10.57 o 
  -8   4  13      324.10      334.27     18.06 o 
  -6   4  13     1420.89     1455.52     34.49 o 
  -4   4  13        0.05        1.35      6.87 o 
  -2   4  13      413.71      452.59     30.73 o 
   0   4  13       54.08       32.07      9.94 o 
   2   4  13     1373.00     1208.13     47.27 o 
   4   4  13      186.68      173.17     14.13 o 
   6   4  13       80.77       97.96     12.70 o 
   8   4  13      339.22      348.59     18.62 o 
  10   4  13       51.70       39.63     19.73 o 
  12   4  13      396.11      355.26     36.61 o 
  14   4  13       70.01       89.21     26.48 o 
 -15   5  13      220.75      260.18     38.21 o 
 -13   5  13      319.09      346.51     24.08 o 
 -11   5  13       73.67       68.59     11.81 o 
  -9   5  13      214.53      241.61     16.32 o 
  -7   5  13       32.80       37.12      8.77 o 
  -5   5  13      205.52      192.96     12.72 o 
  -3   5  13        2.71        4.09      6.88 o 
  -1   5  13       39.45       42.81     13.95 o 
   1   5  13       81.24       63.67     11.93 o 
   3   5  13     1006.96      961.64     41.59 o 
   5   5  13       12.47        5.51     16.53 o 
   7   5  13     1006.91      961.46     49.41 o 
   9   5  13       14.02       -2.84     19.19 o 
  11   5  13       31.95       34.30     22.57 o 
  13   5  13       48.93       41.05     23.81 o 
 -14   6  13        2.11       -8.00     20.97 o 
 -12   6  13       31.08       14.82     11.80 o 
 -10   6  13      247.44      203.15     15.96 o 
  -8   6  13      262.12      243.07     15.47 o 
  -6   6  13     4609.26     4339.39     77.61 o 
  -4   6  13     1099.82     1005.00     25.93 o 
  -2   6  13       47.62       52.71      9.49 o 
   0   6  13       22.35       -0.24     10.24 o 
   2   6  13        4.39      -10.17      9.51 o 
   4   6  13       29.49       14.83      9.20 o 
   6   6  13       35.79       32.34     20.62 o 
   8   6  13      725.27      797.25     47.45 o 
  10   6  13       37.92       38.57     21.68 o 
  12   6  13       25.08       27.19     23.28 o 
 -13   7  13      186.99      192.48     22.97 o 
 -11   7  13       81.95       35.24     24.88 o 
  -9   7  13       18.69        0.21     10.27 o 
  -7   7  13      803.10      790.46     27.11 o 
  -5   7  13      103.35      102.59     10.62 o 
  -3   7  13      602.54      614.25     21.33 o 
  -1   7  13      103.75       97.94     13.71 o 
   1   7  13     1261.93     1246.19     39.17 o 
   3   7  13       22.99       20.24     14.48 o 
   5   7  13        2.61      -22.57     15.99 o 
   7   7  13        7.40       28.08     20.26 o 
   9   7  13        6.88       -1.60     20.26 o 
  11   7  13       10.03       50.29     24.88 o 
 -12   8  13        3.71      -12.56     15.65 o 
 -10   8  13      270.52      266.40     23.94 o 
  -8   8  13       15.27       12.46     10.93 o 
  -6   8  13      952.27      897.36     37.00 o 
  -4   8  13        6.06        5.09      8.37 o 
  -2   8  13      205.56      230.67     18.52 o 
   0   8  13       41.31       49.40     12.47 o 
   2   8  13      352.42      348.86     33.41 o 
   4   8  13       25.04       26.30     21.15 o 
   6   8  13       61.23       66.64     22.21 o 
   8   8  13        0.01       19.90     23.46 o 
  10   8  13        5.76        5.15     22.21 o 
  -9   9  13        0.34       13.26     34.48 o 
  -7   9  13       55.85       52.13     12.77 o 
  -5   9  13       15.22       16.76     13.64 o 
  -3   9  13       30.91       47.93     10.82 o 
  -1   9  13       40.89       27.52     10.98 o 
   1   9  13      895.82      831.37     51.72 o 
   3   9  13       20.12       -8.00     19.37 o 
   7   9  13        6.59       25.59     23.81 o 
  -6  10  13       28.17       35.47     16.08 o 
  -4  10  13      216.84      188.29     26.48 o 
  -2  10  13       26.98       32.90     11.44 o 
   0  10  13      217.86      209.71     28.35 o 
   2  10  13      304.03      296.03     25.95 o 
   4  10  13       36.80       37.68     24.35 o 
 -16   0  14      373.65      385.65     38.39 o 
 -14   0  14      100.60       62.56     23.28 o 
 -12   0  14     1803.99     1405.58     68.07 o 
 -10   0  14     3282.35     2912.55     64.65 o 
  -8   0  14     3967.47     4065.68    128.31 o 
  -6   0  14     5952.98     6128.46    179.85 o 
  -4   0  14     4479.20     4127.90     81.49 o 
  -2   0  14      191.99      213.14      9.31 o 
   0   0  14     2698.45     2680.03     55.86 o 
   2   0  14     1363.61     1444.86     49.76 o 
   4   0  14      130.57      178.25     19.73 o 
   6   0  14      842.73      734.51     38.39 o 
   8   0  14        0.04       -9.60     15.46 o 
  10   0  14       43.17       15.46     18.31 o 
  12   0  14      156.23      147.51     26.84 o 
 -17   1  14        1.93      -22.39     14.93 o 
 -15   1  14      144.98      168.41     29.23 o 
 -13   1  14      213.59      105.06     17.57 o 
 -11   1  14      376.44      353.94     23.35 o 
  -9   1  14      124.44      154.63     10.39 o 
  -7   1  14       32.24       52.37      8.39 o 
  -5   1  14       24.05        4.75     10.53 o 
  -3   1  14      790.82      881.64     15.11 o 
  -1   1  14       82.68       76.22      5.17 o 
   1   1  14      422.76      441.40     14.59 o 
   3   1  14      176.83      164.78     19.28 o 
   5   1  14       78.53       44.73     11.58 o 
   7   1  14     4660.92     4302.94     91.61 o 
   9   1  14       11.06       15.11     18.48 o 
  11   1  14      468.23      475.75     38.74 o 
  13   1  14      112.57       99.17     27.19 o 
  15   1  14       37.51       -4.80     23.28 o 
 -16   2  14       79.00       62.04     17.43 o 
 -14   2  14       58.03       86.04     17.63 o 
 -12   2  14        4.62       11.59     13.10 o 
 -10   2  14       26.32       39.77      9.37 o 
  -8   2  14      754.87      726.13     32.29 o 
  -6   2  14      940.55      865.54     27.34 o 
  -4   2  14       12.91       19.42      7.69 o 
  -2   2  14      832.79      810.49     29.59 o 
   0   2  14     1260.62     1370.43     27.81 o 
   2   2  14     1251.78     1203.65     33.24 o 
   4   2  14      362.72      288.08     23.99 o 
   6   2  14     1709.83     1638.75     63.80 o 
   8   2  14      473.65      395.60     32.34 o 
  10   2  14      107.81      145.73     25.77 o 
  12   2  14        9.68       22.04     21.50 o 
  14   2  14        2.33      -12.26     22.75 o 
 -15   3  14        1.96        0.88     14.36 o 
 -13   3  14       10.24       -7.02     12.91 o 
 -11   3  14        0.01        6.96     10.60 o 
  -9   3  14       48.09       60.14     10.10 o 
  -7   3  14      315.11      294.75     17.87 o 
  -5   3  14     5522.40     4998.56     87.86 o 
  -3   3  14        0.47        5.63      5.68 o 
  -1   3  14        8.07       18.13      6.80 o 
   1   3  14       94.88      155.48     40.96 o 
   3   3  14     3863.48     4008.93     84.26 o 
   5   3  14       10.56        1.24     10.56 o 
   7   3  14     1183.32     1320.99     57.05 o 
   9   3  14     1983.44     1910.66     75.35 o 
  11   3  14       74.08       85.66     22.75 o 
  13   3  14        0.01      -27.72     19.19 o 
 -16   4  14      103.90      119.78     31.46 o 
 -14   4  14      134.10      166.64     20.32 o 
 -12   4  14     1139.74      987.98     82.55 o 
 -10   4  14       44.01       87.14     11.66 o 
  -8   4  14      296.94      244.18     14.61 o 
  -6   4  14      936.69      806.31     25.03 o 
  -4   4  14      875.15      753.09     14.97 o 
  -2   4  14       74.29       62.72      8.09 o 
   0   4  14     1197.82     1342.99     37.95 o 
   2   4  14       31.82       69.40     12.32 o 
   4   4  14      884.31      922.48     33.23 o 
   6   4  14       11.32        7.72     10.52 o 
   8   4  14        0.97       -0.47     10.35 o 
  10   4  14      111.07       78.20     23.28 o 
  12   4  14      222.79      285.24     33.23 o 
  14   4  14      788.41      721.89     51.36 o 
 -15   5  14        8.03       14.40     23.99 o 
 -13   5  14      107.41       71.33     13.45 o 
 -11   5  14        0.13      -16.10     10.74 o 
  -9   5  14      135.76      108.81     12.55 o 
  -7   5  14      178.74      148.35     19.89 o 
  -5   5  14      363.81      375.09     14.43 o 
  -3   5  14      123.99      118.85      8.18 o 
  -1   5  14      145.95      169.55     18.04 o 
   1   5  14     1451.45     1439.79     44.52 o 
   3   5  14        4.12       -9.06     14.22 o 
   5   5  14     1500.73     1422.47     91.08 o 
   7   5  14      470.58      560.88     38.39 o 
   9   5  14      100.42       98.63     25.41 o 
  11   5  14        8.71       16.53     20.44 o 
  13   5  14        1.41       51.89     24.17 o 
 -14   6  14       33.87       -1.12     54.47 o 
 -12   6  14      315.05      382.09     20.04 o 
 -10   6  14        4.18       14.07     10.67 o 
  -8   6  14      388.21      371.57     18.95 o 
  -6   6  14       53.68       27.71     13.35 o 
  -4   6  14       15.57       20.29      9.89 o 
  -2   6  14        0.37        2.23     10.91 o 
   0   6  14       50.55       61.90     12.55 o 
   2   6  14      414.07      379.93     21.03 o 
   4   6  14       26.45       23.78     10.22 o 
   6   6  14      473.73      481.44     36.43 o 
   8   6  14       23.73       39.81     20.79 o 
  10   6  14        0.12       -7.46     19.19 o 
  12   6  14      450.60      552.17     45.67 o 
 -13   7  14       52.24        3.11     16.84 o 
 -11   7  14       67.76       88.53     17.73 o 
  -9   7  14       41.19       30.27     11.65 o 
  -7   7  14      129.99      106.91     15.73 o 
  -5   7  14     1846.21     1928.58     55.53 o 
  -3   7  14      505.28      478.10     18.99 o 
  -1   7  14      794.57      733.57     29.78 o 
   1   7  14      190.24      156.14     15.93 o 
   3   7  14       20.55       21.61     10.25 o 
   5   7  14       23.95       21.15     18.48 o 
   7   7  14     1077.41     1072.18     57.58 o 
   9   7  14       52.39      105.92     26.12 o 
  11   7  14      109.08      127.78     30.03 o 
 -10   8  14       36.75       20.42     16.08 o 
  -8   8  14      165.59      187.92     17.94 o 
  -6   8  14        7.77       -0.18     12.55 o 
  -4   8  14      588.88      669.29     31.41 o 
  -2   8  14        9.51       10.74      9.49 o 
   0   8  14       11.89        3.01     11.18 o 
   2   8  14        0.21        9.24     18.13 o 
   4   8  14       82.82       59.89     22.39 o 
   6   8  14        1.85        3.55     21.33 o 
   8   8  14      280.45      287.37     35.37 o 
  -9   9  14       10.65       39.95     18.93 o 
  -7   9  14       51.11       32.30     13.09 o 
  -5   9  14        5.99        6.79     13.32 o 
  -3   9  14        9.76       -0.20     14.48 o 
  -1   9  14       38.08       31.19     10.62 o 
   1   9  14        0.20       12.80     20.44 o 
   3   9  14       15.00       11.02     19.73 o 
   5   9  14      281.65      307.99     34.83 o 
   7   9  14      484.03      553.06     45.85 o 
  -6  10  14       49.89       63.00     34.66 o 
  -4  10  14       25.86       42.14     19.55 o 
  -2  10  14      120.50      137.55     28.79 o 
   0  10  14       58.12       39.73     21.95 o 
   2  10  14      356.06      293.79     55.98 o 
   4  10  14        0.91        5.15     21.86 o 
 -15   1  15        5.45       -1.03     14.56 o 
 -13   1  15       20.22       -7.78     13.06 o 
 -11   1  15      245.00      198.86     19.91 o 
  -9   1  15     1006.67      984.71     24.73 o 
  -7   1  15      540.18      503.22     16.25 o 
  -5   1  15      678.81      690.16     44.87 o 
  -3   1  15        0.42        1.93      3.87 o 
  -1   1  15      636.53      694.11     17.98 o 
   1   1  15      880.51      921.72     35.25 o 
   3   1  15       11.14       18.71      9.46 o 
   5   1  15      397.68      388.31     21.06 o 
   7   1  15     2535.16     2548.81     61.83 o 
   9   1  15     1000.44      935.33     49.94 o 
  11   1  15        2.00       -7.29     20.08 o 
  13   1  15      131.96       79.62     25.24 o 
 -16   2  15        1.18       24.49     15.28 o 
 -14   2  15        2.64        9.62     14.64 o 
 -12   2  15      312.54      315.12     31.46 o 
 -10   2  15      738.38      662.62     22.81 o 
  -8   2  15      697.02      754.46     22.12 o 
  -6   2  15      770.26      648.00     22.55 o 
  -4   2  15      238.92      208.76     14.00 o 
  -2   2  15        3.62        5.79      5.48 o 
   0   2  15      522.07      539.70     17.21 o 
   2   2  15     2473.46     2402.61     55.60 o 
   4   2  15      171.95      202.42     21.86 o 
   6   2  15     2938.09     2828.22     93.30 o 
   8   2  15     4003.01     3881.92    123.69 o 
  10   2  15       29.15       19.73     19.02 o 
  12   2  15       85.95       97.03     24.35 o 
  14   2  15        0.60        5.86     23.81 o 
 -15   3  15       52.72       57.56     17.99 o 
 -13   3  15      330.86      312.77     24.35 o 
 -11   3  15      180.50      143.32     13.59 o 
  -9   3  15      166.12      141.73     11.85 o 
  -7   3  15      217.51      200.44     13.12 o 
  -5   3  15     5577.74     5183.97     91.20 o 
  -3   3  15      333.55      306.43     10.68 o 
  -1   3  15      136.31      144.66      9.63 o 
   1   3  15      579.22      522.76     21.95 o 
   3   3  15       64.55       75.67     19.55 o 
   5   3  15        1.33        2.05     11.30 o 
   7   3  15      372.91      362.20     32.26 o 
   9   3  15      256.30      350.28     32.17 o 
  11   3  15      191.09      197.80     28.97 o 
  13   3  15      194.79      232.63     32.34 o 
 -14   4  15       33.64       14.07     15.05 o 
 -12   4  15       28.97       27.07     23.37 o 
 -10   4  15      218.74      186.65     18.55 o 
  -8   4  15      244.58      233.21     14.65 o 
  -6   4  15     2784.79     2775.17     74.92 o 
  -4   4  15      368.03      355.26     20.70 o 
  -2   4  15       26.64       22.49     17.24 o 
   0   4  15       26.90        8.37     10.52 o 
   2   4  15       23.52        7.98     10.43 o 
   4   4  15       14.44       16.30     10.63 o 
   6   4  15       11.89        6.63     10.86 o 
   8   4  15      229.95      224.64     27.37 o 
  10   4  15       84.00      105.57     23.99 o 
  12   4  15      131.80      100.94     26.48 o 
 -13   5  15      150.91      151.06     15.75 o 
 -11   5  15       97.02       89.94     12.72 o 
  -9   5  15      117.51      129.74     13.36 o 
  -7   5  15      117.96      128.19     14.67 o 
  -5   5  15     1211.35     1267.62     66.29 o 
  -3   5  15     1423.41     1461.53     32.35 o 
  -1   5  15      568.85      566.58     30.48 o 
   1   5  15     2574.50     2831.88     69.18 o 
   3   5  15      542.24      498.32     33.41 o 
   5   5  15     1075.18     1090.62    108.85 o 
   7   5  15       67.22       76.42     22.04 o 
   9   5  15       24.86       23.46     20.08 o 
  11   5  15      524.25      477.53     41.94 o 
 -14   6  15       59.41       91.53     29.68 o 
 -12   6  15       11.19       30.28     14.63 o 
 -10   6  15      219.79      200.53     15.76 o 
  -8   6  15      117.55       89.76     12.99 o 
  -6   6  15      165.87      166.46     24.18 o 
  -4   6  15      207.69      230.71     12.70 o 
  -2   6  15       13.26        6.83      8.35 o 
   0   6  15     1253.69     1279.69     40.44 o 
   2   6  15     1067.04     1072.28     35.98 o 
   4   6  15        6.32       -9.62      9.36 o 
   6   6  15      467.58      506.32     38.03 o 
   8   6  15       26.46       32.52     22.21 o 
  10   6  15      142.78      149.46     28.44 o 
  12   6  15      154.24      205.09     34.66 o 
 -11   7  15       86.36       95.08     14.18 o 
  -9   7  15       27.70       16.93     13.02 o 
  -7   7  15      316.49      286.28     18.07 o 
  -5   7  15        3.92       13.24     15.73 o 
  -3   7  15       22.58       34.99     10.39 o 
  -1   7  15       22.45        4.80     11.31 o 
   1   7  15      402.72      371.66     62.47 o 
   3   7  15       37.94        8.53     17.42 o 
   5   7  15       65.92       48.87     20.62 o 
   7   7  15       97.92      100.23     24.70 o 
   9   7  15        1.89       -4.80     20.08 o 
 -10   8  15       73.78       49.68     17.42 o 
  -8   8  15        2.09        4.89     11.06 o 
  -6   8  15      103.00      109.02     31.10 o 
  -4   8  15       19.52       20.75     13.12 o 
  -2   8  15       17.16       16.28      9.33 o 
   0   8  15      713.79      675.52     29.79 o 
   2   8  15      158.89      189.80     28.97 o 
   6   8  15      111.80      128.67     28.44 o 
   8   8  15      153.79      195.49     34.48 o 
  -9   9  15        0.62       21.81     17.95 o 
  -7   9  15        1.78        7.60     12.24 o 
  -5   9  15      163.34      160.48     20.17 o 
  -3   9  15       59.14       65.96     15.05 o 
  -1   9  15      152.71      143.07     17.76 o 
   1   9  15       17.89       16.71     20.97 o 
   3   9  15       29.66       39.99     23.28 o 
   5   9  15       47.01       46.92     23.28 o 
   7   9  15       12.19       28.61     26.30 o 
  -4  10  15      174.12      172.16     20.61 o 
  -2  10  15       10.26       14.75     21.86 o 
   0  10  15        0.31       12.26     22.75 o 
   2  10  15        0.63       -0.71     22.39 o 
 -16   0  16      252.37      266.05     36.61 o 
 -14   0  16        6.28        7.64     21.33 o 
 -12   0  16      271.31      201.53     30.39 o 
 -10   0  16      498.83      574.39     44.43 o 
  -8   0  16      977.24      867.27     47.27 o 
  -6   0  16     5349.71     5232.76    159.77 o 
  -4   0  16     4332.38     3662.96     74.37 o 
  -2   0  16      194.45      171.26      9.48 o 
   0   0  16       61.03       82.82     13.51 o 
   2   0  16      325.84      311.01     23.10 o 
   4   0  16     1774.81     1832.10     64.51 o 
   6   0  16      230.62      178.07     22.21 o 
   8   0  16       82.38       86.37     21.33 o 
  10   0  16     1842.61     1939.45     77.66 o 
  12   0  16       73.39       42.65     24.35 o 
 -15   1  16      103.28      125.18     19.63 o 
 -13   1  16      152.75      132.05     19.20 o 
 -11   1  16      289.31      215.21     20.73 o 
  -9   1  16        0.01        9.92     12.79 o 
  -7   1  16      633.25      643.64     18.49 o 
  -5   1  16     3568.30     3257.28     57.95 o 
  -3   1  16      298.07      276.47      8.74 o 
  -1   1  16       74.13       93.80     10.44 o 
   1   1  16      595.39      614.34     18.63 o 
   3   1  16      123.40      119.38     16.53 o 
   5   1  16       53.89       67.91     13.68 o 
   7   1  16     2081.59     2031.43     53.28 o 
   9   1  16      704.91      758.33     44.79 o 
  11   1  16        1.81       -9.95     19.55 o 
  13   1  16        3.95      -10.13     20.26 o 
 -16   2  16      445.89      577.95     35.25 o 
 -14   2  16       90.67       58.28     18.04 o 
 -12   2  16       63.94       11.89     17.86 o 
 -10   2  16      786.31      844.01     24.21 o 
  -8   2  16       91.27       89.11      9.55 o 
  -6   2  16      132.92      116.04     10.62 o 
  -4   2  16        2.90      -11.33      7.55 o 
  -2   2  16      124.19      136.99      8.28 o 
   0   2  16      257.74      277.83     17.25 o 
   2   2  16      144.10      167.50     17.86 o 
   4   2  16       83.44       50.51     12.83 o 
   6   2  16     1910.47     1672.34     64.69 o 
   8   2  16        0.58       11.20     19.55 o 
  10   2  16       37.25       45.67     21.68 o 
  12   2  16       19.24        8.18     20.97 o 
  14   2  16        0.16       38.92     26.84 o 
 -15   3  16        4.63        6.10     15.36 o 
 -13   3  16       68.78       37.86     21.33 o 
 -11   3  16     1551.64     1530.29     91.92 o 
  -9   3  16       10.71       10.15      8.49 o 
  -7   3  16     1177.80     1207.30     30.72 o 
  -5   3  16      393.45      430.08     18.56 o 
  -3   3  16      310.11      305.55     11.21 o 
  -1   3  16        0.77       -9.27      6.98 o 
   1   3  16      788.28      759.36     28.61 o 
   3   3  16     1294.72     1000.48     31.97 o 
   5   3  16       95.47       99.01     25.59 o 
   7   3  16      143.76      136.67     15.43 o 
   9   3  16        7.96       22.75     19.02 o 
  11   3  16       45.41        8.00     19.73 o 
  13   3  16      120.70      147.51     29.86 o 
 -14   4  16        0.76       -5.59     14.82 o 
 -12   4  16      180.87      185.99     19.92 o 
 -10   4  16        0.07       -1.10      9.35 o 
  -8   4  16      124.38      126.94     12.32 o 
  -6   4  16     1683.02     1549.53     39.21 o 
  -4   4  16       79.29       66.90     17.77 o 
  -2   4  16       77.31      114.27     17.95 o 
   0   4  16     1803.13     1514.17     59.89 o 
   2   4  16      825.68      802.35     29.09 o 
   4   4  16       39.50       26.54     12.07 o 
   6   4  16      697.82      714.64     27.64 o 
   8   4  16      347.66      372.68     33.94 o 
  10   4  16      141.43      156.75     28.44 o 
  12   4  16      105.14      186.07     30.92 o 
 -13   5  16       23.80       17.42     23.28 o 
 -11   5  16      168.18      167.63     14.85 o 
  -9   5  16       14.86        2.42      9.68 o 
  -7   5  16       14.95        9.84      9.68 o 
  -5   5  16      809.87      688.05     50.21 o 
  -3   5  16      705.75      720.20     34.08 o 
  -1   5  16        0.03       -1.78     10.32 o 
   1   5  16     1599.68     1530.87     62.91 o 
   3   5  16       18.52       15.85     17.51 o 
   5   5  16        2.74        0.76     11.11 o 
   7   5  16        2.69      -19.73     17.95 o 
   9   5  16      172.68      170.79     28.26 o 
  11   5  16       25.64       18.13     22.21 o 
 -12   6  16      437.41      496.39     23.10 o 
 -10   6  16      127.39      209.86     16.13 o 
  -8   6  16      117.52      145.38     14.64 o 
  -6   6  16      373.10      363.92     19.37 o 
  -4   6  16      120.22       74.78     14.25 o 
  -2   6  16      253.45      286.95     15.21 o 
   0   6  16      353.54      333.46     21.23 o 
   2   6  16      239.19      269.96     25.41 o 
   4   6  16        1.50       13.06     10.59 o 
   6   6  16      939.82      899.26     50.47 o 
   8   6  16      112.50      162.44     27.90 o 
  10   6  16      104.15      124.94     29.68 o 
 -11   7  16      123.70      100.75     19.73 o 
  -9   7  16       18.26        9.45     11.26 o 
  -7   7  16      176.08      149.64     15.15 o 
  -5   7  16      203.74      196.87     20.53 o 
  -3   7  16      140.86      127.54     16.40 o 
  -1   7  16       44.24       48.05     15.19 o 
   1   7  16        5.82       -1.01     12.26 o 
   5   7  16        1.36       -4.62     18.31 o 
   7   7  16        2.17      -29.06     19.37 o 
   9   7  16        3.30      -10.13     22.75 o 
 -10   8  16        0.49      -20.23     14.07 o 
  -8   8  16       64.42       57.35     13.27 o 
  -6   8  16        5.46      -14.37     12.17 o 
  -4   8  16       38.29       25.60     13.51 o 
  -2   8  16      199.50      180.76     18.91 o 
   0   8  16       14.75       -6.19     23.01 o 
   2   8  16      112.88      163.68     28.44 o 
   4   8  16       35.50       32.52     22.21 o 
   6   8  16       55.07      117.29     28.97 o 
   8   8  16       98.97      117.65     29.68 o 
  -7   9  16        3.53       -1.30     11.75 o 
  -5   9  16       22.82        8.10     18.04 o 
  -3   9  16       13.55       12.11     33.50 o 
  -1   9  16        4.88       10.66     19.19 o 
   1   9  16      208.24      210.24     30.75 o 
   3   9  16        0.43       10.84     21.86 o 
   5   9  16      151.31      116.58     28.26 o 
  -2  10  16        0.08       22.39     21.86 o 
   0  10  16      126.15      137.91     29.50 o 
 -15   1  17      210.87      240.36     24.25 o 
 -13   1  17      195.75      148.51     24.08 o 
 -11   1  17       51.20       32.00     26.75 o 
  -9   1  17        9.64       -3.58     12.48 o 
  -7   1  17      102.80      116.07     10.64 o 
  -5   1  17     3553.70     3435.22     61.12 o 
  -3   1  17        4.07       -5.35      8.14 o 
  -1   1  17      101.52      104.75      8.83 o 
   1   1  17      294.03      398.82     15.84 o 
   3   1  17        8.29       21.68     10.68 o 
   5   1  17       17.40       42.12     12.07 o 
   7   1  17     6201.84     6189.24    181.63 o 
   9   1  17        3.53      -11.73     18.84 o 
  11   1  17       54.89       70.02     23.64 o 
  13   1  17        0.26       19.73     23.28 o 
 -14   2  17      102.75       75.36     17.76 o 
 -12   2  17        3.06      -14.45     14.21 o 
 -10   2  17      197.62      220.81     20.32 o 
  -8   2  17      573.16      518.78     18.30 o 
  -6   2  17     1186.25     1118.20     27.89 o 
  -4   2  17       98.25      118.17     19.60 o 
  -2   2  17       14.47       10.81      9.39 o 
   0   2  17       57.73       73.33     12.30 o 
   2   2  17      924.58      883.07     29.96 o 
   4   2  17     1330.38     1240.72     37.02 o 
   6   2  17       60.73       98.63     22.04 o 
   8   2  17       10.60        1.42     19.37 o 
  10   2  17      165.07      145.55     26.12 o 
  12   2  17      196.60      136.31     29.50 o 
 -15   3  17       46.14       22.87     19.19 o 
 -13   3  17       16.06       23.95     40.34 o 
 -11   3  17      413.32      409.97     25.91 o 
  -9   3  17      116.20      115.43     11.37 o 
  -7   3  17      155.61      160.84     12.94 o 
  -5   3  17       13.15        9.30     10.49 o 
  -3   3  17       13.40        6.36      9.99 o 
  -1   3  17       72.41       92.97     26.75 o 
   1   3  17      740.36      669.56     26.26 o 
   3   3  17      305.47      270.19     18.16 o 
   5   3  17       72.59       70.59     13.25 o 
   7   3  17       68.06       60.61     21.33 o 
   9   3  17       16.16       20.79     19.90 o 
  11   3  17      232.40      189.98     31.63 o 
  13   3  17      226.71      247.56     37.14 o 
 -14   4  17       23.03       16.03     15.92 o 
 -12   4  17        0.00      -12.77     13.51 o 
 -10   4  17      227.48      199.92     17.09 o 
  -8   4  17        0.52       -7.31      8.60 o 
  -6   4  17     1219.86     1088.76     29.96 o 
  -4   4  17     1459.84     1286.85     40.10 o 
  -2   4  17       34.74       25.50     11.26 o 
   0   4  17      206.86      172.01     15.60 o 
   2   4  17      342.00      281.87     28.08 o 
   4   4  17       26.34       -2.75     10.93 o 
   6   4  17       49.11       55.04     13.65 o 
   8   4  17      907.71     1180.94     59.36 o 
  10   4  17      109.23      109.83     27.55 o 
  12   4  17       94.87      134.89     31.63 o 
 -13   5  17      146.20      178.07     33.77 o 
 -11   5  17      334.67      386.85     24.14 o 
  -9   5  17      508.26      484.40     21.24 o 
  -7   5  17        1.32       -0.48      9.52 o 
  -5   5  17        0.08       -5.90     11.64 o 
  -3   5  17        6.74       -4.81     10.88 o 
  -1   5  17       44.77       61.38     12.63 o 
   1   5  17      147.98      128.31     20.97 o 
   3   5  17      110.08      120.97     22.66 o 
   5   5  17      266.78      272.55     17.71 o 
   7   5  17      145.65      189.27     27.55 o 
   9   5  17       52.99       72.51     23.99 o 
  11   5  17        5.62      -15.64     21.33 o 
 -12   6  17       16.50        6.61     14.26 o 
 -10   6  17       53.77       39.27     12.29 o 
  -8   6  17      179.78      181.61     15.40 o 
  -6   6  17      170.15      161.43     14.75 o 
  -4   6  17        0.16        9.36     11.86 o 
  -2   6  17      326.93      353.47     25.72 o 
   0   6  17       34.02        9.39     11.50 o 
   2   6  17       32.58       13.93     11.23 o 
   4   6  17        1.13        4.98     17.24 o 
   6   6  17      142.13      187.49     28.08 o 
   8   6  17      121.03      160.48     30.03 o 
  10   6  17       10.56       40.88     26.66 o 
 -11   7  17      383.16      436.47     33.34 o 
  -9   7  17        3.09       -9.24     11.05 o 
  -7   7  17      199.61      190.78     16.69 o 
  -5   7  17      145.68      154.85     18.26 o 
  -3   7  17        6.49       14.85     12.32 o 
  -1   7  17       26.08        6.71     11.56 o 
   1   7  17       80.48       65.83     13.81 o 
   3   7  17      172.46      199.76     28.44 o 
   5   7  17       25.87       52.78     21.68 o 
   7   7  17        1.11      -12.80     20.26 o 
   9   7  17       10.29       -8.53     22.57 o 
  -8   8  17       10.27        3.17     12.08 o 
  -6   8  17      670.67      738.90     88.95 o 
  -4   8  17       45.31       37.97     14.64 o 
  -2   8  17       70.52       54.78     20.97 o 
   0   8  17      147.60      144.26     17.37 o 
   2   8  17      911.33      864.43     53.14 o 
   4   8  17        3.31        9.95     19.37 o 
   6   8  17       20.69       33.94     23.28 o 
  -7   9  17      155.90      189.53     18.23 o 
  -5   9  17      176.66      153.45     19.92 o 
  -3   9  17      181.15      188.21     20.06 o 
  -1   9  17       16.95       16.88     20.08 o 
   1   9  17       19.49       17.42     21.50 o 
 -14   0  18      163.28      193.36     31.28 o 
 -12   0  18       75.08       74.11     24.35 o 
  -8   0  18      433.63      487.13     38.03 o 
  -6   0  18       89.65       95.61     23.46 o 
  -4   0  18       40.22       32.10      7.77 o 
  -2   0  18      368.31      321.09     13.14 o 
   0   0  18       46.54       17.30     11.31 o 
   2   0  18      785.00      832.44     38.03 o 
   4   0  18     2066.96     1778.79     63.80 o 
   6   0  18      405.53      447.50     34.66 o 
   8   0  18     3446.38     3305.93    110.36 o 
  10   0  18        1.33      -17.59     19.90 o 
 -15   1  18       75.44       93.31     20.04 o 
 -13   1  18        0.03       -2.47     14.19 o 
 -11   1  18       50.87       69.84     25.77 o 
  -9   1  18        0.42        3.81     13.65 o 
  -7   1  18      148.86      128.24     17.51 o 
  -5   1  18     6078.91     5389.45     90.01 o 
  -3   1  18       90.36      101.46     10.90 o 
  -1   1  18       12.88       30.05      7.52 o 
   1   1  18      784.62      665.74     20.48 o 
   3   1  18     1997.00     1960.07     47.75 o 
   5   1  18       84.25      100.85     14.70 o 
   7   1  18       88.65      110.19     23.64 o 
   9   1  18      348.96      378.19     35.54 o 
  11   1  18      159.66      129.38     29.32 o 
  13   1  18        1.01      -26.66     23.28 o 
 -14   2  18       58.72       43.82     16.73 o 
 -12   2  18        0.30      -11.02     13.51 o 
 -10   2  18      417.95      338.59     25.24 o 
  -8   2  18       91.87      124.14     18.77 o 
  -6   2  18       92.43      112.55     17.06 o 
  -4   2  18     3132.29     2940.81     55.43 o 
  -2   2  18       25.63       24.77     10.87 o 
   0   2  18      581.30      600.73     23.95 o 
   2   2  18      643.33      615.51     25.86 o 
   4   2  18      117.47      121.10     14.63 o 
   6   2  18      230.49      207.75     25.59 o 
   8   2  18       18.72       25.41     20.62 o 
  10   2  18        9.71       24.88     20.08 o 
  12   2  18       18.85      -14.93     20.08 o 
 -13   3  18        1.14        0.98     15.28 o 
 -11   3  18        0.77        3.14     13.56 o 
  -9   3  18      594.68      699.53     46.12 o 
  -7   3  18       19.97        3.41      8.58 o 
  -5   3  18     3467.09     3416.28     77.72 o 
  -3   3  18       32.48       40.52     18.31 o 
  -1   3  18       17.87       29.04     11.24 o 
   1   3  18       46.12       33.83     13.77 o 
   3   3  18       47.11       26.15     12.35 o 
   5   3  18      252.94      231.59     18.41 o 
   7   3  18     1200.49     1255.16     39.57 o 
   9   3  18       83.36      110.72     24.88 o 
  11   3  18       66.14      100.41     25.95 o 
 -14   4  18       16.25        3.64     15.94 o 
 -12   4  18        3.29        0.53     13.70 o 
 -10   4  18       44.77       43.17     16.10 o 
  -8   4  18      171.49      173.76     13.92 o 
  -6   4  18       80.23       90.75     14.86 o 
  -4   4  18      599.86      607.88     26.72 o 
  -2   4  18       21.51       18.46     10.63 o 
   0   4  18      375.20      377.00     21.32 o 
   2   4  18     1334.01     1290.35     38.41 o 
   4   4  18       37.23       52.34     13.57 o 
   6   4  18       11.77      -10.11     12.32 o 
   8   4  18     1101.68     1044.99     55.27 o 
  10   4  18       58.57       56.69     24.53 o 
 -13   5  18       30.20       30.92     26.84 o 
 -11   5  18       15.47        1.63     18.93 o 
  -9   5  18      238.07      276.43     16.95 o 
  -7   5  18      131.60      128.52     13.18 o 
  -5   5  18       77.17       67.38     11.89 o 
  -3   5  18      226.13      200.47     17.36 o 
  -1   5  18      135.01      101.18     14.98 o 
   1   5  18      563.38      509.34     34.83 o 
   3   5  18        9.23       34.99     12.32 o 
   5   5  18      163.85      140.36     31.01 o 
   7   5  18      101.97      105.21     25.06 o 
   9   5  18      112.86      143.06     29.32 o 
  11   5  18        2.06      -13.51     22.04 o 
 -12   6  18      230.75      211.96     45.76 o 
 -10   6  18      487.76      517.70     29.41 o 
  -8   6  18       12.00       15.24     10.59 o 
  -6   6  18       26.68       18.12     10.80 o 
  -4   6  18        0.51       -8.66     11.44 o 
  -2   6  18       70.48       50.64     14.10 o 
   0   6  18      325.52      303.77     20.98 o 
   2   6  18       38.99       19.13     11.85 o 
   4   6  18        2.02      -21.33     16.35 o 
   6   6  18        4.80       26.48     20.62 o 
   8   6  18       25.89       43.36     22.93 o 
  -9   7  18       57.15       28.32     12.46 o 
  -7   7  18       68.55       66.82     13.54 o 
  -5   7  18       62.74       57.90     14.97 o 
  -3   7  18      272.08      275.54     21.02 o 
  -1   7  18      267.63      336.32     24.35 o 
   1   7  18        1.52      -16.83     11.22 o 
   3   7  18        0.06       -4.98     17.77 o 
   5   7  18      175.45      177.54     30.21 o 
   7   7  18     1049.62     1179.34     64.87 o 
  -8   8  18        0.00       -3.37     11.91 o 
  -6   8  18      159.97      146.41     19.51 o 
  -4   8  18       53.61       32.91     14.57 o 
  -2   8  18       19.91       12.47     13.30 o 
   0   8  18       41.14       46.74     22.21 o 
   4   8  18       66.79       43.72     23.28 o 
   6   8  18      324.53      406.44     40.70 o 
  -5   9  18       92.29      119.29     19.64 o 
  -3   9  18      107.73      112.85     17.84 o 
  -1   9  18        4.49        1.42     20.62 o 
   1   9  18        2.71        7.64     22.21 o 
   3   9  18       35.72       50.47     24.17 o 
 -15   1  19       78.98       74.40     19.66 o 
 -13   1  19      125.49      120.61     20.33 o 
 -11   1  19      251.90      216.64     31.99 o 
  -9   1  19      156.46      132.91     23.46 o 
  -7   1  19     1144.57     1109.80     40.17 o 
  -5   1  19      291.48      269.04     12.89 o 
  -3   1  19      800.94      723.78     24.86 o 
  -1   1  19        2.20       -0.60      8.46 o 
   1   1  19      660.39      635.27     38.65 o 
   3   1  19       78.39       95.78     19.37 o 
   5   1  19      667.25      644.41     38.57 o 
   7   1  19       40.17       46.03     21.33 o 
   9   1  19      149.26      221.08     29.15 o 
  11   1  19        5.27       -8.71     20.97 o 
 -14   2  19       32.77       18.27     23.19 o 
 -12   2  19      282.40      284.45     24.78 o 
 -10   2  19       67.78       83.26     16.83 o 
  -8   2  19       50.46       43.84     16.54 o 
  -6   2  19     1657.64     1704.68     39.46 o 
  -4   2  19     2005.53     1931.43     40.96 o 
  -2   2  19       30.02       35.61     18.04 o 
   0   2  19      538.39      465.06     24.53 o 
   2   2  19      519.76      438.97     22.41 o 
   4   2  19      425.83      438.21     24.05 o 
   6   2  19        6.75       -0.18     17.95 o 
   8   2  19      136.48      118.54     24.17 o 
  10   2  19       92.72       72.69     25.59 o 
  12   2  19       17.54       53.67     28.61 o 
 -13   3  19       54.81       20.33     17.71 o 
 -11   3  19      139.34      194.07     21.51 o 
  -9   3  19      169.39      159.61     19.83 o 
  -7   3  19        4.53       -5.38     10.36 o 
  -5   3  19      148.44      151.01     12.55 o 
  -3   3  19      507.51      491.08     26.84 o 
  -1   3  19      344.61      422.59     33.50 o 
   1   3  19        3.44       20.15     11.65 o 
   3   3  19      235.82      223.82     21.42 o 
   5   3  19        0.26       -1.96     21.77 o 
   7   3  19      197.13      197.93     19.03 o 
   9   3  19      724.14      743.58     49.41 o 
  11   3  19      142.42      182.16     31.10 o 
 -12   4  19        0.18       -4.87     14.55 o 
 -10   4  19        0.04      -12.65     14.75 o 
  -8   4  19      288.18      315.15     22.00 o 
  -6   4  19       15.27       22.05     10.06 o 
  -4   4  19       66.23       67.61     12.78 o 
  -2   4  19       64.94       55.59     12.12 o 
   0   4  19      244.37      253.90     18.37 o 
   2   4  19       77.92       88.56     14.50 o 
   4   4  19       40.78       28.23     12.94 o 
   6   4  19      899.76      916.21     63.18 o 
   8   4  19     2108.91     2443.64     94.37 o 
  10   4  19       39.94       35.90     23.10 o 
 -11   5  19       23.95       31.64     17.18 o 
  -9   5  19      139.12      134.59     20.41 o 
  -7   5  19      268.49      247.48     16.77 o 
  -5   5  19     1259.98     1316.37     35.81 o 
  -3   5  19       36.66       34.30     13.00 o 
  -1   5  19      258.30      226.06     28.61 o 
   1   5  19       76.09       70.55     19.73 o 
   3   5  19      157.32      167.03     17.59 o 
   5   5  19       20.17      -12.44     19.19 o 
   7   5  19       19.19      -16.53     18.13 o 
   9   5  19       23.31       13.15     22.93 o 
 -10   6  19       73.48       49.13     18.74 o 
  -8   6  19        3.71       -5.94     10.52 o 
  -6   6  19       67.48       78.44     12.96 o 
  -4   6  19       91.97       85.24     14.75 o 
  -2   6  19       81.75       48.28     13.69 o 
   0   6  19      179.03      176.65     25.41 o 
   2   6  19       28.63       13.04     17.86 o 
   4   6  19        0.37       13.15     19.73 o 
   6   6  19       42.04       78.02     25.59 o 
   8   6  19      444.43      486.77     42.83 o 
  -9   7  19       56.70       57.78     13.47 o 
  -7   7  19       48.40       48.16     12.70 o 
  -5   7  19        1.70       -3.49     12.68 o 
  -3   7  19       32.72       17.75     14.31 o 
  -1   7  19       22.79       19.30     13.51 o 
   1   7  19      749.41      675.87     42.83 o 
   3   7  19      216.39      243.30     31.63 o 
   5   7  19       89.56       70.38     26.12 o 
   7   7  19        4.57       27.37     26.30 o 
  -6   8  19       87.43      109.23     16.01 o 
  -4   8  19       27.21        9.32     14.45 o 
  -2   8  19        0.28      -10.19     13.26 o 
   0   8  19        9.57      -24.53     16.35 o 
   2   8  19      262.98      201.36     30.75 o 
   4   8  19       53.28       79.26     27.72 o 
  -1   9  19      120.05      131.87     27.19 o 
 -14   0  20       39.38      -25.24     20.79 o 
 -12   0  20       54.34       75.00     27.37 o 
  -8   0  20       33.15       22.21     20.79 o 
  -6   0  20      776.41      649.56     44.25 o 
  -4   0  20     1089.23      993.63     53.67 o 
  -2   0  20       40.96       48.36     10.51 o 
   0   0  20      115.32      152.37     14.45 o 
   2   0  20        0.10      -20.53     13.68 o 
   4   0  20      116.66      120.14     20.97 o 
   6   0  20     1037.25      981.72     49.76 o 
   8   0  20        1.80      -15.64     19.55 o 
  10   0  20        8.81       -2.84     22.75 o 
 -13   1  20      156.09      141.98     21.38 o 
 -11   1  20        1.45      -28.52     19.02 o 
  -9   1  20       40.12       99.52     25.24 o 
  -7   1  20      388.29      474.63     28.53 o 
  -5   1  20      738.29      746.35     33.23 o 
  -3   1  20        9.78       18.77      8.80 o 
  -1   1  20       14.13       10.58      8.95 o 
   1   1  20     1189.22     1250.84     37.99 o 
   3   1  20      735.91      678.72     34.21 o 
   5   1  20      280.66      317.58     29.68 o 
   7   1  20       17.84       33.06     20.79 o 
   9   1  20       62.76       81.04     24.35 o 
  11   1  20        0.39        2.67     23.64 o 
 -14   2  20        2.66        5.90     17.30 o 
 -12   2  20       44.76       64.69     25.41 o 
 -10   2  20       43.27       48.28     15.94 o 
  -8   2  20        3.93      -20.96     14.47 o 
  -6   2  20      172.76      210.53     21.54 o 
  -4   2  20      785.61      821.00     24.82 o 
  -2   2  20       48.75       42.28     14.20 o 
   0   2  20      350.81      278.94     21.06 o 
   2   2  20      129.17      125.73     15.49 o 
   4   2  20      474.69      561.43     26.84 o 
   6   2  20       17.11        3.89     13.56 o 
   8   2  20       38.58       42.30     21.15 o 
  10   2  20      313.19      378.01     39.28 o 
 -13   3  20       20.95       -2.69     17.28 o 
 -11   3  20        7.48       15.11     14.67 o 
  -9   3  20      142.54      123.67     32.17 o 
  -7   3  20      409.97      433.36     27.73 o 
  -5   3  20      296.57      280.48     22.48 o 
  -3   3  20      124.41      168.00     13.33 o 
  -1   3  20        0.87       21.74     11.98 o 
   1   3  20      346.33      325.27     20.34 o 
   3   3  20       66.10       79.64     19.55 o 
   5   3  20      240.74      201.75     21.33 o 
   7   3  20     1097.67     1146.99     39.13 o 
   9   3  20      393.43      453.89     41.05 o 
  11   3  20      122.31      171.14     31.46 o 
 -12   4  20      272.73      312.88     26.29 o 
 -10   4  20      180.42      250.60     24.07 o 
  -8   4  20       14.26        9.30     15.68 o 
  -6   4  20       72.49       65.41     19.60 o 
  -4   4  20      104.77       93.64     12.26 o 
  -2   4  20      157.18      167.05     16.18 o 
   0   4  20      529.07      540.22     33.94 o 
   2   4  20       19.73       20.61     15.02 o 
   4   4  20        0.28       11.64     22.84 o 
   6   4  20      344.89      381.70     34.48 o 
   8   4  20        0.35        7.29     20.44 o 
  10   4  20        4.37       23.46     23.99 o 
 -11   5  20      774.27      859.51     40.61 o 
  -9   5  20      193.55      212.09     23.56 o 
  -7   5  20      173.91      203.76     15.87 o 
  -5   5  20      132.99      128.21     14.04 o 
  -3   5  20      563.81      563.26     28.00 o 
  -1   5  20      177.20      161.93     17.16 o 
   1   5  20       16.86       32.17     18.66 o 
   3   5  20      180.11      151.97     17.00 o 
   5   5  20        6.30       -2.84     19.55 o 
   7   5  20       15.36       16.53     20.62 o 
   9   5  20        0.96       11.73     24.53 o 
 -10   6  20       58.98       50.45     19.20 o 
  -8   6  20      213.03      239.70     17.92 o 
  -6   6  20      184.63      182.61     16.37 o 
  -4   6  20        7.48       43.63     17.15 o 
  -2   6  20       34.93       40.87     17.95 o 
   0   6  20      130.35      105.39     18.22 o 
   2   6  20       14.75       -2.66     29.41 o 
   4   6  20       21.37       12.80     20.08 o 
   6   6  20        4.13       17.06     23.10 o 
   8   6  20       40.99       53.67     27.55 o 
  -9   7  20        9.19       -3.57     16.21 o 
  -7   7  20       64.04       43.89     13.28 o 
  -5   7  20       95.24       76.63     16.36 o 
  -3   7  20      237.65      277.45     31.63 o 
  -1   7  20       57.96       45.30     18.13 o 
   1   7  20      113.67      139.65     17.80 o 
   3   7  20       75.23       69.67     25.41 o 
   5   7  20       20.00       43.19     23.81 o 
  -6   8  20      298.43      398.49     23.87 o 
  -4   8  20        7.45       -1.91     14.19 o 
  -2   8  20       31.86       63.79     16.21 o 
   0   8  20        4.49      -10.13     20.08 o 
   2   8  20        1.14        1.42     21.86 o 
 -13   1  21      106.91       88.40     20.21 o 
 -11   1  21        1.10        3.91     21.86 o 
  -9   1  21      127.33      185.54     29.32 o 
  -7   1  21      121.30      172.09     23.46 o 
  -5   1  21     2804.84     2584.40    112.32 o 
  -3   1  21       34.47       21.54      9.53 o 
  -1   1  21        5.44        4.69     12.30 o 
   1   1  21     1830.73     1680.52     46.42 o 
   3   1  21      890.84      821.00     31.20 o 
   5   1  21       11.93       43.54     19.19 o 
   7   1  21     1432.64     1441.48     63.45 o 
   9   1  21        1.80      -11.37     19.37 o 
 -12   2  21       35.14       23.64     26.66 o 
 -10   2  21        5.59       12.34     15.08 o 
  -8   2  21       31.02        0.16     15.37 o 
  -6   2  21      461.90      417.33     26.47 o 
  -4   2  21     1617.52     1516.38     35.18 o 
  -2   2  21       20.15       17.74     10.51 o 
   0   2  21       51.10       38.57     12.15 o 
   2   2  21       73.13       57.40     23.37 o 
   4   2  21        8.79       -1.38     11.65 o 
   6   2  21       46.74       60.32     15.58 o 
   8   2  21      233.31      296.26     34.12 o 
  10   2  21       32.71       41.76     25.77 o 
 -13   3  21        0.35      -23.25     15.50 o 
 -11   3  21       28.09       15.38     24.61 o 
  -9   3  21        0.00      -10.77     14.62 o 
  -7   3  21       55.19       46.04     16.82 o 
  -5   3  21       29.98       22.12     10.04 o 
  -3   3  21        4.52        0.82      9.63 o 
  -1   3  21        4.42       -5.02     15.11 o 
   1   3  21      451.13      457.01     24.16 o 
   3   3  21      576.43      538.25     48.78 o 
   5   3  21       43.61       37.67     14.51 o 
   7   3  21      410.48      369.33     23.84 o 
   9   3  21       37.04       74.11     25.41 o 
 -12   4  21        0.07       44.47     17.94 o 
 -10   4  21      351.74      410.01     29.23 o 
  -8   4  21        0.73      -20.28     25.77 o 
  -6   4  21       33.17       30.99     16.33 o 
  -4   4  21       63.91       93.58     22.56 o 
  -2   4  21        0.54       18.55     11.42 o 
   0   4  21      146.91      142.81     15.92 o 
   2   4  21      413.19      413.62     23.88 o 
   4   4  21      300.14      317.14     22.06 o 
   6   4  21      274.60      276.18     32.70 o 
   8   4  21        5.61        0.89     22.39 o 
 -11   5  21       56.73      115.90     21.83 o 
  -9   5  21        1.50       -3.61     17.42 o 
  -7   5  21      130.66      101.58     20.79 o 
  -5   5  21     1799.70     1915.61     55.37 o 
  -3   5  21       12.05       26.66     22.39 o 
  -1   5  21        7.23       14.25     12.90 o 
   1   5  21        1.18        0.53     15.82 o 
   3   5  21       24.94       16.99     14.75 o 
   5   5  21      143.24      131.69     25.77 o 
   7   5  21      300.11      457.98     41.94 o 
  -8   6  21       53.34       64.18     19.10 o 
  -6   6  21      580.94      603.32     25.91 o 
  -4   6  21       57.32       74.51     19.64 o 
  -2   6  21      169.93      187.67     29.32 o 
   0   6  21        8.73        3.56     12.68 o 
   2   6  21        4.19       13.50     13.54 o 
   4   6  21       17.68        9.95     21.15 o 
   6   6  21        0.56      -32.52     21.68 o 
  -7   7  21       15.90       18.16     12.54 o 
  -5   7  21       13.65       -0.06     22.48 o 
  -3   7  21       58.40      106.01     17.54 o 
  -1   7  21        9.48      -25.86     17.24 o 
   1   7  21        8.34      -23.99     18.66 o 
   3   7  21       65.26       62.20     25.06 o 
  -2   8  21       92.59       69.76     16.96 o 
 -12   0  22       70.75       72.86     28.61 o 
  -8   0  22       77.08       72.69     25.59 o 
  -6   0  22      101.71       92.06     25.06 o 
  -4   0  22      456.02      397.74     38.03 o 
  -2   0  22      537.04      489.97     40.70 o 
   0   0  22       55.44       65.23     16.97 o 
   2   0  22      792.77      720.06     40.70 o 
   4   0  22        3.93      -22.66     15.11 o 
   6   0  22      392.07      450.16     36.25 o 
   8   0  22       94.86       55.98     24.88 o 
 -13   1  22       41.43        9.18     18.55 o 
 -11   1  22      353.56      396.14     42.12 o 
  -9   1  22      232.01      327.54     35.54 o 
  -7   1  22      296.55      318.89     24.86 o 
  -5   1  22        7.62       19.27     15.90 o 
  -3   1  22      355.14      393.90     26.83 o 
  -1   1  22       89.33      104.95     13.13 o 
   1   1  22      146.70      153.05     30.39 o 
   3   1  22      487.21      501.65     26.17 o 
   5   1  22        6.46      -21.33     16.71 o 
   7   1  22      390.27      410.18     36.79 o 
   9   1  22       15.17       25.59     24.70 o 
 -12   2  22       45.24       42.65     29.15 o 
 -10   2  22       41.58       78.84     18.90 o 
  -8   2  22       43.63       43.91     17.28 o 
  -6   2  22      184.33      219.06     24.17 o 
  -4   2  22        0.06       26.30     16.55 o 
  -2   2  22       14.43       -2.75     13.72 o 
   0   2  22      118.88       89.86     14.77 o 
   2   2  22      331.80      360.72     22.42 o 
   4   2  22      788.39      773.44     34.03 o 
   6   2  22        0.00      -10.33     12.93 o 
   8   2  22      117.75      119.58     18.34 o 
 -11   3  22        1.35        5.29     17.17 o 
  -9   3  22       28.86       46.36     18.25 o 
  -7   3  22       76.06       56.33     32.43 o 
  -5   3  22     1269.50     1320.56     46.60 o 
  -3   3  22       41.05       15.68     10.46 o 
  -1   3  22      119.33      104.42     15.18 o 
   1   3  22       29.09       31.63     12.70 o 
   3   3  22        7.86       13.13     13.48 o 
   5   3  22       63.73       69.27     17.06 o 
   7   3  22      233.64      270.50     22.34 o 
   9   3  22      227.83      256.80     36.08 o 
 -10   4  22        5.44       12.68     16.50 o 
  -8   4  22       13.09       -0.92     15.89 o 
  -6   4  22        3.64        2.19     20.97 o 
  -4   4  22     1766.33     1717.36     52.30 o 
  -2   4  22        0.57        6.17     11.64 o 
   0   4  22       84.86       64.56     19.73 o 
   2   4  22       82.92      120.85     41.41 o 
   4   4  22        0.20       -5.98     21.33 o 
   6   4  22       16.85       20.97     21.68 o 
   8   4  22      560.45      656.67     49.41 o 
  -9   5  22       18.27       10.97     17.91 o 
  -7   5  22       91.81       57.36     19.04 o 
  -5   5  22      261.83      249.92     17.49 o 
  -3   5  22      439.10      418.68     24.25 o 
  -1   5  22       10.40       31.11     13.75 o 
   1   5  22        5.20       19.73     19.02 o 
   3   5  22       85.08       99.52     24.53 o 
   5   5  22        8.31        4.62     21.50 o 
   7   5  22        0.01       -4.80     23.10 o 
  -8   6  22       12.43       24.27     18.46 o 
  -6   6  22       29.47       37.74     19.73 o 
  -4   6  22      108.68      169.72     19.05 o 
  -2   6  22        4.55       -7.69     12.34 o 
   0   6  22       22.77       21.30     14.24 o 
   2   6  22       36.69       32.88     22.39 o 
   4   6  22        3.94       22.39     22.93 o 
  -5   7  22      181.31      180.65     18.06 o 
  -3   7  22       19.45        9.79     14.78 o 
  -1   7  22      100.78      133.17     18.28 o 
   1   7  22       43.25       32.52     23.28 o 
   3   7  22        7.45       15.82     22.04 o 
 -11   1  23      148.52      124.76     32.52 o 
  -9   1  23       37.84       72.51     25.77 o 
  -7   1  23       36.64       11.71     15.57 o 
  -5   1  23      235.83      268.92     23.92 o 
  -3   1  23      310.01      261.81     24.18 o 
  -1   1  23        0.31       -8.62      9.93 o 
   1   1  23      315.98      301.98     20.85 o 
   3   1  23       13.08        8.58     15.82 o 
   5   1  23       57.29       49.51     16.20 o 
   7   1  23      116.69       96.32     24.70 o 
   9   1  23        9.44        3.91     23.81 o 
 -10   2  23      204.07      297.56     44.61 o 
  -8   2  23       11.63       -6.74     17.51 o 
  -6   2  23       23.24       28.71     16.83 o 
  -4   2  23      714.33      740.49     36.17 o 
  -2   2  23        3.05      -21.53     14.36 o 
   0   2  23      169.50      187.37     32.34 o 
   2   2  23      188.99      175.32     17.41 o 
   4   2  23       22.81       44.63     15.13 o 
   6   2  23      172.67      211.98     20.72 o 
   8   2  23      436.80      521.40     30.25 o 
 -11   3  23      146.57      164.97     23.56 o 
  -9   3  23        1.39       14.75     16.46 o 
  -7   3  23       58.13       27.66     17.65 o 
  -5   3  23      315.02      373.74     28.06 o 
  -3   3  23       77.95       99.65     19.03 o 
  -1   3  23      144.05      122.54     15.66 o 
   1   3  23       74.04      113.94     27.90 o 
   3   3  23        8.74       15.02     21.86 o 
   5   3  23      449.36      426.83     25.76 o 
   7   3  23       19.48       16.53     23.28 o 
 -10   4  23      179.26      197.89     24.73 o 
  -8   4  23       35.65        5.34     17.31 o 
  -6   4  23      344.56      360.98     28.88 o 
  -4   4  23      553.73      621.59     44.16 o 
  -2   4  23        3.54       -1.39     11.92 o 
   0   4  23       67.91       86.53     15.18 o 
   2   4  23      111.55      146.84     17.59 o 
   4   4  23      189.68      192.68     19.47 o 
   6   4  23       34.29       99.52     24.53 o 
  -9   5  23        2.25      -13.68     18.28 o 
  -7   5  23       17.26        1.24     17.34 o 
  -5   5  23       37.92       40.00     19.81 o 
  -3   5  23      173.85      205.58     19.79 o 
  -1   5  23        0.68       23.30     14.40 o 
   1   5  23        3.75       -7.29     17.24 o 
   3   5  23        5.73        4.27     16.53 o 
   5   5  23       34.71       44.96     22.75 o 
  -6   6  23      463.13      569.42     43.54 o 
  -4   6  23      109.17      118.69     35.19 o 
  -2   6  23       72.04      109.44     17.84 o 
   0   6  23       31.29       54.37     16.50 o 
   2   6  23      119.07      161.01     27.90 o 
   4   6  23       88.28      111.43     26.30 o 
  -1   7  23        7.79       -2.88     14.01 o 
  -8   0  24       49.18       65.58     25.41 o 
  -6   0  24        2.45       -9.42     20.97 o 
  -4   0  24      105.14      135.07     28.97 o 
  -2   0  24       75.32       54.74     25.41 o 
   0   0  24      257.39      186.96     33.06 o 
   2   0  24      650.48      623.30     33.14 o 
   4   0  24       15.32       18.13     19.55 o 
   6   0  24      106.15      111.61     26.12 o 
 -11   1  24       25.41        2.84     25.77 o 
  -9   1  24       42.80       39.63     25.59 o 
  -7   1  24      192.83      178.88     22.34 o 
  -5   1  24        0.01       12.21     16.20 o 
  -3   1  24        0.02      -12.35     16.48 o 
  -1   1  24        0.18       -4.20     14.99 o 
   1   1  24      519.97      505.00     22.11 o 
   3   1  24       83.50       30.63     15.26 o 
   5   1  24       13.87       21.48     15.78 o 
   7   1  24      267.37      368.41     37.50 o 
 -10   2  24        1.33        4.66     17.02 o 
  -8   2  24        3.77       24.55     17.84 o 
  -6   2  24       22.56        9.27     16.57 o 
  -4   2  24      243.62      269.04     25.19 o 
  -2   2  24        0.00       17.79     17.95 o 
   0   2  24      118.48      123.52     16.30 o 
   2   2  24       48.38       46.61     14.59 o 
   4   2  24       34.25       21.50     19.02 o 
   6   2  24      113.93       89.37     17.61 o 
  -9   3  24        0.25        8.60     17.71 o 
  -7   3  24        9.60       -2.10     17.31 o 
  -5   3  24      389.65      467.79     29.84 o 
  -3   3  24       80.38      107.91     19.76 o 
  -1   3  24       34.14       30.70     13.10 o 
   1   3  24        3.79       -0.61     13.37 o 
   3   3  24        7.02      -19.46     12.97 o 
   5   3  24        0.00       -7.09     14.10 o 
  -8   4  24       14.37       17.69     18.27 o 
  -6   4  24       24.82       19.20     18.47 o 
  -4   4  24      571.30      591.54     36.38 o 
  -2   4  24        8.71       27.72     20.44 o 
   0   4  24        8.89       15.80     13.71 o 
   2   4  24      144.26      135.97     17.90 o 
   4   4  24      194.70      211.88     20.66 o 
  -7   5  24       21.95       16.79     19.82 o 
  -5   5  24       21.29       13.64     18.43 o 
  -3   5  24      111.80      151.75     23.35 o 
  -1   5  24       56.45       80.08     16.78 o 
   1   5  24        3.16       -2.84     18.66 o 
   3   5  24      300.40      338.55     35.37 o 
  -4   6  24       14.04      -27.02     18.02 o 
  -2   6  24       86.17      138.33     19.12 o 
   0   6  24       39.51       13.46     14.83 o 
  -9   1  25       37.65       13.68     24.53 o 
  -7   1  25       26.85       62.35     58.20 o 
  -5   1  25      448.08      448.18     31.16 o 
  -3   1  25       17.17        8.54     23.37 o 
  -1   1  25       86.27       69.67     24.97 o 
   1   1  25      231.07      224.72     53.23 o 
   3   1  25        1.72        0.06     13.79 o 
   5   1  25        2.74      -21.83     14.55 o 
  -8   2  25        9.11       -8.78     17.21 o 
  -6   2  25       97.16       95.42     40.79 o 
  -4   2  25      134.91      175.51     23.17 o 
  -2   2  25       35.62       29.96     18.86 o 
   0   2  25        0.73       -2.25     16.65 o 
   2   2  25       98.25       59.85     15.73 o 
   4   2  25        3.46        4.90     14.76 o 
   6   2  25        0.89        1.83     15.95 o 
  -7   3  25       32.54       33.45     19.90 o 
  -5   3  25      130.49      201.07     23.36 o 
  -3   3  25       65.57       78.11     19.94 o 
  -1   3  25        9.68       38.87     17.62 o 
   1   3  25      171.82      194.48     19.12 o 
   3   3  25      366.71      407.40     25.99 o 
   5   3  25        4.73       20.94     16.44 o 
  -6   4  25      170.19      150.63     32.08 o 
  -4   4  25      570.86      665.45     38.83 o 
  -2   4  25      129.12      170.74     31.72 o 
   0   4  25        0.10        6.55     13.28 o 
   2   4  25      109.53      173.51     45.23 o 
   4   4  25        5.18       50.47     22.57 o 
  -5   5  25      359.78      383.70     48.07 o 
  -3   5  25        0.76       -9.63     18.49 o 
  -1   5  25        1.11       -6.22     23.99 o 
   1   5  25      140.35      205.44     28.79 o 
  -8   0  26       10.31       12.62     24.88 o 
  -6   0  26      263.88      230.50     35.19 o 
  -4   0  26      632.27      607.27     49.23 o 
  -2   0  26       52.27       42.12     28.44 o 
   0   0  26      160.48      106.99     29.86 o 
   2   0  26       65.99       92.24     30.57 o 
   4   0  26      157.22      132.22     33.94 o 
  -7   1  26       15.57       49.97     20.97 o 
  -5   1  26      191.13      281.97     27.14 o 
  -3   1  26        3.78       11.26     17.47 o 
  -1   1  26       84.05       82.60     20.85 o 
   1   1  26       23.21       52.15     27.99 o 
   3   1  26        1.82      -25.29     17.15 o 
   5   1  26       16.38       11.56     16.48 o 
  -8   2  26       10.15       -2.89     17.02 o 
  -6   2  26        0.01      -16.17     16.53 o 
  -4   2  26      162.77      129.21     21.70 o 
  -2   2  26      189.03      214.59     24.16 o 
   0   2  26       13.35       -4.96     17.20 o 
   2   2  26      155.22      138.27     29.86 o 
   4   2  26        2.31       -7.00     14.60 o 
  -7   3  26      161.82      195.08     26.26 o 
  -5   3  26       29.45      105.77     26.04 o 
  -3   3  26       50.56       26.90     19.17 o 
  -1   3  26       23.84       41.99     18.10 o 
   1   3  26       60.74       59.89     25.41 o 
   3   3  26       53.30       28.17     15.86 o 
  -4   4  26      204.60      261.73     27.62 o 
  -2   4  26       11.76        7.50     22.39 o 
   0   4  26      203.63      250.58     33.59 o 
  -5   1  27       91.60      145.80     24.25 o 
  -3   1  27      248.14      252.11     29.32 o 
  -1   1  27       43.37       26.41     20.33 o 
   1   1  27      204.79      211.93     31.19 o 
  -4   2  27       69.66       81.45     22.04 o 
  -2   2  27       14.82       11.52     18.16 o 
   0   2  27        0.03       -5.21     36.52 o 
   2   2  27        8.80       -7.37     18.26 o 
  -3   3  27        7.49       23.60     19.93 o 
  -1   3  27       37.85       36.86     19.71 o 
                                                 
